# Supplementary material for: Benzoic acid–2-{(E)-[(E)-2-(2-pyridyl­methyl­idene)hydrazin-1-yl­idene]meth­yl}pyridine (2/1)
Source: Acta Crystallogr Sect E Struct Rep Online. 2010 Oct 20;66(Pt 11):o2813. doi: 10.1107/S1600536810040651 (PMC3009141; doi:10.1107/S1600536810040651)
Supplement: Supplementary file 2 [file e-66-o2813-Isup2.hkl]

#
# h,k,l, Fc-squared, Fo-squared, sigma(Fo-squared) and status flag
#
data_I
_shelx_title ' cd0416b in P-1'
_shelx_refln_list_code          4
_shelx_F_calc_maximum       55.04
_exptl_crystal_F_000       238.00
_reflns_d_resolution_high  0.8410
 
loop_
 _symmetry_equiv_pos_as_xyz
 'x, y, z'
 '-x, -y, -z'
 
_cell_length_a     4.4509
_cell_length_b    11.3635
_cell_length_c    12.0612
_cell_angle_alpha 108.985
_cell_angle_beta   99.830
_cell_angle_gamma  97.849
 
_shelx_F_squared_multiplier     1.000
 
loop_
 _refln_index_h
 _refln_index_k
 _refln_index_l
 _refln_F_squared_calc
 _refln_F_squared_meas
 _refln_F_squared_sigma
 _refln_observed_status
   1   0   0        9.43        9.72      0.70 o
   2   0   0       63.47       57.18      0.67 o
   3   0   0        0.77        0.87      0.13 o
   4   0   0        9.60        9.92      0.85 o
   5   0   0        0.18        0.93      0.33 o
  -5   1   0        4.83        5.55      0.57 o
  -4   1   0        6.46        6.66      0.94 o
  -3   1   0        4.75        4.44      0.72 o
  -2   1   0      276.68      271.97      2.20 o
  -1   1   0       30.41       27.82      0.86 o
   1   1   0     1599.56     1535.86     57.50 o
   2   1   0       16.57       17.92      0.89 o
   3   1   0        0.48        0.62      0.48 o
   4   1   0       24.45       26.18      1.26 o
   5   1   0        3.99        3.75      0.57 o
  -5   2   0        0.60        0.71      0.26 o
  -4   2   0        8.72       10.04      0.93 o
  -3   2   0      103.83      101.09      2.18 o
  -2   2   0       30.27       26.84      0.89 o
  -1   2   0      215.79      196.33      0.45 o
   2   2   0       43.78       41.05      0.78 o
   3   2   0      215.47      242.87      3.46 o
   4   2   0       71.39       74.15      2.72 o
  -5   3   0       31.80       34.77      2.31 o
  -4   3   0       98.09       96.20      2.50 o
  -3   3   0       30.41       32.29      1.09 o
  -2   3   0      771.39      791.89      2.55 o
  -1   3   0       68.75       58.70      2.73 o
   0   3   0      246.05      202.64      1.76 o
   1   3   0      153.30      147.97      3.51 o
   2   3   0      150.77      150.96      2.14 o
   3   3   0        3.74        3.11      0.29 o
   4   3   0       19.17       20.89      0.90 o
  -5   4   0       75.38       75.04      1.98 o
  -4   4   0       43.71       42.26      1.23 o
  -3   4   0        2.40        3.61      0.90 o
  -2   4   0      134.22      141.37      0.94 o
  -1   4   0       31.10       28.61      0.48 o
   0   4   0      432.73      432.83      4.45 o
   1   4   0      104.71       97.77      1.31 o
   2   4   0      715.16      707.85     13.90 o
   3   4   0       76.11       83.42      1.88 o
   4   4   0        6.36        5.07      1.05 o
  -5   5   0       54.16       54.57      1.76 o
  -4   5   0       71.40       71.96      1.65 o
  -3   5   0       21.56       21.31      1.09 o
  -2   5   0       26.33       20.57      0.98 o
  -1   5   0     1072.33     1195.13      5.39 o
   0   5   0      153.24      149.55      2.85 o
   1   5   0        4.78        5.18      0.33 o
   2   5   0       36.01       32.33      0.86 o
   3   5   0       59.10       57.44      1.74 o
   4   5   0        0.67        0.32      0.30 o
  -5   6   0        4.53        4.03      0.63 o
  -4   6   0       76.09       78.67      1.89 o
  -3   6   0       43.64       48.87      1.71 o
  -2   6   0       36.25       33.32      1.03 o
  -1   6   0       20.70       22.47      2.21 o
   0   6   0       15.03       12.89      1.45 o
   1   6   0       48.39       45.54      1.11 o
   2   6   0        6.70        7.39      0.54 o
   3   6   0       26.96       27.55      0.98 o
   4   6   0        6.18        6.81      0.98 o
  -3   7   0        2.58        3.62      0.35 o
  -2   7   0       41.42       47.62      1.32 o
  -1   7   0      173.31      197.43      8.41 o
   0   7   0      413.52      427.77      7.88 o
   1   7   0       86.57       80.65      2.14 o
   2   7   0      210.95      217.94      3.64 o
   3   7   0       16.57       18.58      1.45 o
  -3   8   0      110.90      100.49      2.33 o
  -2   8   0        1.31        1.01      0.32 o
  -1   8   0       90.13       83.46      1.30 o
   0   8   0       32.95       32.28      1.07 o
   1   8   0       77.61       72.88      5.01 o
   2   8   0        1.01        1.03      0.28 o
   3   8   0        1.30        0.92      0.31 o
  -3   9   0       65.65       63.72      1.40 o
  -2   9   0        7.66        5.91      0.66 o
  -1   9   0        0.34        0.23      0.31 o
   0   9   0        0.85        0.72      0.26 o
   1   9   0       16.40       16.05      0.89 o
   2   9   0      131.20      137.26      3.53 o
  -3  10   0        0.02        0.86      0.40 o
  -2  10   0      185.62      166.19      2.83 o
  -1  10   0      106.43      106.01      1.68 o
   0  10   0        9.89        9.46      1.01 o
   1  10   0       78.32       78.35      1.91 o
   2  10   0       11.09        9.30      1.43 o
  -3  11   0       37.69       39.36      1.34 o
  -2  11   0       18.88       15.69      0.81 o
  -1  11   0        5.04        3.91      0.73 o
   0  11   0        4.30        3.96      0.53 o
   1  11   0        0.41        0.62      0.58 o
  -2  12   0       45.12       38.84      1.50 o
  -1  12   0       75.36       71.53      2.29 o
   0  12   0        2.50        2.88      1.06 o
   1 -13   1        3.31        4.38      0.64 o
  -1 -12   1        4.79        4.51      0.47 o
   0 -12   1        3.30        2.73      0.31 o
   1 -12   1       25.49       26.66      1.41 o
   2 -12   1       15.75       11.96      0.80 o
  -1 -11   1       23.31       22.18      1.04 o
   0 -11   1        3.00        2.61      0.42 o
   1 -11   1        1.48        1.17      0.21 o
   2 -11   1        6.96        6.91      0.84 o
   3 -11   1       18.55       21.10      0.95 o
  -2 -10   1       68.80       66.89      1.69 o
  -1 -10   1       31.11       31.60      1.00 o
   0 -10   1       76.12       76.06      7.53 o
   1 -10   1        0.09        0.49      0.84 o
   2 -10   1      159.68      140.57      2.55 o
   3 -10   1       30.22       24.80      2.45 o
  -3  -9   1        9.95       10.65      0.72 o
  -2  -9   1        0.42        0.33      0.44 o
  -1  -9   1      885.35      925.95     59.72 o
   0  -9   1       11.65       11.57      0.96 o
   1  -9   1        6.55        5.81      0.48 o
   2  -9   1        5.52        3.48      0.89 o
   3  -9   1        8.69        7.73      0.86 o
  -3  -8   1        0.65        0.52      0.38 o
  -2  -8   1        0.38        0.72      0.26 o
  -1  -8   1      243.88      234.91      4.53 o
   0  -8   1      237.93      229.71      3.27 o
   1  -8   1       28.80       33.25      1.35 o
   2  -8   1        9.11        9.07      1.37 o
   3  -8   1        0.00        0.89      0.37 o
  -3  -7   1        7.47        7.15      1.11 o
  -2  -7   1       30.67       27.37      1.17 o
  -1  -7   1      276.23      278.39      4.16 o
   0  -7   1      186.79      205.12      4.31 o
   1  -7   1       85.89       77.79      1.91 o
   2  -7   1      200.11      206.99      2.87 o
   3  -7   1      142.33      153.19      3.23 o
   4  -7   1        4.12        4.55      0.70 o
  -4  -6   1       17.72       18.16      1.11 o
  -3  -6   1      231.60      235.50      2.84 o
  -2  -6   1        1.25        0.89      0.36 o
  -1  -6   1       70.32       59.40      1.23 o
   0  -6   1      133.28      135.97      1.87 o
   1  -6   1       61.16       60.98      1.54 o
   2  -6   1        8.01       14.82      1.64 o
   3  -6   1      191.77      208.95      4.42 o
   4  -6   1       30.44       32.60      3.19 o
  -4  -5   1        0.55        0.15      0.23 o
  -3  -5   1      155.29      153.77      4.54 o
  -2  -5   1       77.47       70.81      3.36 o
  -1  -5   1      254.32      249.27      2.11 o
   0  -5   1      201.57      203.58      3.28 o
   1  -5   1      663.62      701.87      3.51 o
   2  -5   1      137.40      148.65      1.29 o
   3  -5   1       13.57       11.70      1.27 o
   4  -5   1       56.09       58.94      1.12 o
   5  -5   1       17.83       16.43      2.13 o
  -4  -4   1        3.52        4.71      0.49 o
  -3  -4   1        0.07        0.19      0.29 o
  -2  -4   1     1687.72     1788.28     53.03 o
  -1  -4   1      136.28      133.11      3.04 o
   0  -4   1      364.82      358.70      2.43 o
   1  -4   1        4.95        4.69      0.47 o
   2  -4   1        1.59        1.76      0.27 o
   3  -4   1        1.67        2.29      0.23 o
   4  -4   1       25.42       28.56      0.94 o
   5  -4   1       10.61        9.29      0.99 o
  -4  -3   1        6.12        5.85      1.02 o
  -3  -3   1        4.41        5.47      0.49 o
  -2  -3   1      613.39      619.90      2.43 o
  -1  -3   1       29.75       25.86      1.10 o
   0  -3   1      284.50      229.40      2.21 o
   1  -3   1       13.29       12.08      0.83 o
   2  -3   1       81.93       81.14      0.55 o
   3  -3   1      125.20      126.95      2.00 o
   4  -3   1        5.55        6.05      0.55 o
   5  -3   1      246.72      260.98      5.70 o
  -4  -2   1       10.27       10.52      1.14 o
  -3  -2   1       73.15       72.87      2.91 o
  -2  -2   1     1268.56     1315.56     63.08 o
   0  -2   1      288.10      272.94      1.42 o
   2  -2   1       30.32       32.23      0.37 o
   3  -2   1        0.73        2.30      0.47 o
   4  -2   1        1.98        0.58      0.44 o
   5  -2   1       20.93       26.76      1.94 o
  -5  -1   1        0.11        0.24      0.44 o
  -4  -1   1       27.99       25.21      0.87 o
  -3  -1   1        0.10        0.22      0.13 o
  -1  -1   1      148.32      142.88      1.59 o
   1  -1   1     1673.09     1519.22     69.62 o
   2  -1   1      174.04      172.26      0.93 o
   3  -1   1      126.59      122.72      1.40 o
   4  -1   1        0.27       -0.42      0.45 o
   5  -1   1       38.77       38.53      1.37 o
  -5   0   1        0.21        0.75      0.27 o
  -4   0   1        6.95        6.26      0.75 o
  -3   0   1        0.04        0.27      0.36 o
  -2   0   1        6.32        7.54      0.23 o
   2   0   1       10.32        7.99      0.72 o
   3   0   1      172.66      191.30      2.84 o
   4   0   1       35.95       40.43      1.06 o
   5   0   1        0.50        1.19      0.37 o
  -5   1   1        6.54        6.58      0.56 o
  -4   1   1       90.30       97.16      2.98 o
  -3   1   1        7.00        8.10      0.63 o
  -2   1   1      275.12      266.10      1.24 o
  -1   1   1        2.37        3.01      0.13 o
   0   1   1      312.77      295.29      0.87 o
   1   1   1       11.83       11.49      0.38 o
   2   1   1        1.97        1.17      0.16 o
   3   1   1        3.02        3.15      0.30 o
   4   1   1        4.20        4.49      0.41 o
  -5   2   1        9.64        8.94      1.12 o
  -4   2   1       63.92       60.03      2.26 o
  -3   2   1       12.92       15.92      1.44 o
  -2   2   1       16.66       17.53      2.84 o
  -1   2   1      175.27      148.29      0.51 o
   0   2   1       13.03        9.44      0.61 o
   2   2   1       53.06       56.28      1.33 o
   3   2   1       60.48       64.16      2.78 o
   4   2   1        1.38        1.68      0.43 o
  -5   3   1        1.00        1.18      0.25 o
  -4   3   1      138.92      142.79      2.88 o
  -3   3   1       13.58       10.42      0.91 o
  -2   3   1      479.85      538.35      1.42 o
  -1   3   1        0.41        0.21      0.12 o
   0   3   1       22.00       20.45      0.53 o
   1   3   1        0.13        0.50      0.30 o
   2   3   1        7.20        6.69      1.03 o
   3   3   1       25.61       23.46      2.29 o
   4   3   1        0.19        0.75      0.20 o
  -5   4   1        5.15        6.41      0.49 o
  -4   4   1       19.22       19.97      1.38 o
  -3   4   1        6.14        6.84      0.64 o
  -2   4   1       16.08       14.54      1.03 o
  -1   4   1        3.77        3.66      0.33 o
   0   4   1        7.63        6.20      0.40 o
   1   4   1      422.70      410.49      2.13 o
   2   4   1       26.93       31.76      1.75 o
   3   4   1        2.26        1.85      0.25 o
   4   4   1        7.76        5.68      0.70 o
  -5   5   1       13.86       15.29      1.91 o
  -4   5   1       38.52       36.84      0.96 o
  -3   5   1       71.52       68.38      1.87 o
  -2   5   1      245.39      273.35      1.85 o
  -1   5   1        5.70        4.77      0.41 o
   0   5   1       42.55       45.77      0.75 o
   1   5   1       21.27       17.88      1.44 o
   2   5   1        2.26        1.50      0.32 o
   3   5   1       27.35       27.22      1.94 o
   4   5   1        3.54        3.77      0.41 o
  -5   6   1        0.18        0.57      0.40 o
  -3   6   1       24.47       24.66      0.96 o
  -2   6   1      307.21      337.22      6.38 o
  -1   6   1       35.92       42.30      1.18 o
   0   6   1       27.04       23.47      0.78 o
   1   6   1       24.76       20.89      1.17 o
   2   6   1      161.94      159.33      3.00 o
   3   6   1        5.60        5.73      1.32 o
  -3   7   1       40.59       40.50      1.52 o
  -2   7   1       87.36       87.33      2.06 o
  -1   7   1       35.68       38.14      1.29 o
   0   7   1      144.74      159.21      2.68 o
   1   7   1      109.71      108.00      3.31 o
   2   7   1      207.03      231.06      4.76 o
  -3   8   1      127.14      129.62      2.90 o
  -2   8   1        0.70        0.09      0.35 o
  -1   8   1        0.62        1.13      0.73 o
   0   8   1        2.17        1.76      0.18 o
   1   8   1      190.24      187.95      4.14 o
   2   8   1       25.69       26.34      2.37 o
   3   8   1       34.41       34.02      2.56 o
  -4   9   1       13.89       12.60      0.46 o
  -3   9   1        0.03        0.31      0.25 o
  -2   9   1       28.97       28.13      1.30 o
  -1   9   1       91.89       90.24      2.41 o
   0   9   1       15.54       13.49      0.93 o
   1   9   1       20.73       18.11      0.92 o
   2   9   1       43.72       42.03      2.27 o
  -3  10   1        3.13        2.24      0.46 o
  -2  10   1        1.51        1.99      0.51 o
  -1  10   1        3.82        2.04      0.48 o
   0  10   1       29.25       28.25      1.51 o
   1  10   1       14.69       11.86      0.88 o
   2  10   1        0.03        0.43      0.82 o
  -3  11   1       96.18      108.49      2.75 o
  -2  11   1       66.69       65.89      2.04 o
  -1  11   1       10.11        9.90      0.95 o
   0  11   1        8.24        9.43      0.78 o
   1  11   1       74.16       78.91      1.87 o
  -2  12   1        9.35        9.22      0.74 o
  -1  12   1       31.07       26.26      1.23 o
   0  12   1        3.25        4.05      0.68 o
   0 -13   2       15.73       15.88      2.45 o
   1 -13   2       15.92       18.41      1.25 o
  -1 -12   2       14.77       14.09      0.88 o
   0 -12   2       27.25       24.64      1.68 o
   1 -12   2       24.73       20.74      1.49 o
   2 -12   2        5.18        6.92      0.69 o
   3 -12   2        0.17        0.29      0.31 o
  -2 -11   2       18.94       14.78      0.94 o
  -1 -11   2        1.33        0.33      0.27 o
   0 -11   2      149.38      158.61      3.14 o
   1 -11   2        3.53        3.84      0.39 o
   2 -11   2       34.02       35.55      3.65 o
   3 -11   2       38.36       39.65      1.35 o
  -2 -10   2        6.63        5.17      0.47 o
  -1 -10   2        5.01        5.51      0.56 o
   0 -10   2      353.17      382.10      5.63 o
   1 -10   2      181.72      172.94      4.02 o
   2 -10   2        5.02        3.77      0.71 o
   3 -10   2        5.97        5.34      0.70 o
  -3  -9   2        0.34        0.59      0.33 o
  -2  -9   2        1.48        1.98      0.41 o
  -1  -9   2        0.26        0.23      0.32 o
   0  -9   2      455.42      454.28      9.39 o
   1  -9   2        1.40        1.53      0.32 o
   2  -9   2       72.35       73.06      7.26 o
   3  -9   2       46.99       47.96      1.43 o
  -3  -8   2        5.22        4.73      0.47 o
  -2  -8   2        9.39       10.28      0.68 o
  -1  -8   2        0.65        0.96      0.28 o
   0  -8   2      219.13      219.92      4.74 o
   1  -8   2       19.03       16.28      1.98 o
   2  -8   2       57.40       56.16      1.57 o
   3  -8   2       84.34       86.16      2.68 o
   4  -8   2       59.99       60.38      2.71 o
  -3  -7   2       18.29       16.35      1.10 o
  -2  -7   2       69.73       66.88      2.94 o
  -1  -7   2        3.92        5.38      0.61 o
   0  -7   2      139.43      145.08      2.06 o
   1  -7   2        3.27        4.64      0.65 o
   2  -7   2       11.78       13.84      1.63 o
   3  -7   2       14.22       12.96      1.01 o
   4  -7   2        0.00        0.42      0.40 o
  -4  -6   2        4.37        2.53      0.34 o
  -3  -6   2      311.57      313.03      4.79 o
  -2  -6   2        0.42        0.09      0.23 o
  -1  -6   2       18.10       15.87      2.13 o
   0  -6   2        1.18        1.53      0.44 o
   1  -6   2      302.31      306.86      2.35 o
   2  -6   2        6.80        6.21      0.51 o
   3  -6   2       15.50       13.74      1.06 o
   4  -6   2       11.02       15.81      1.32 o
  -4  -5   2        2.35        2.74      0.42 o
  -3  -5   2       65.77       64.11      6.15 o
  -2  -5   2        2.64        3.52      0.95 o
  -1  -5   2      333.26      320.24      2.48 o
   0  -5   2      171.62      169.01      1.77 o
   1  -5   2       46.39       46.43      2.07 o
   2  -5   2        4.51        5.06      0.60 o
   3  -5   2       56.38       51.58      2.03 o
   4  -5   2      192.99      195.73      5.19 o
  -4  -4   2       11.23        9.92      0.52 o
  -3  -4   2      225.17      231.46      3.59 o
  -2  -4   2      187.58      165.86      1.49 o
  -1  -4   2      420.78      450.23      3.22 o
   0  -4   2       55.08       46.27      1.49 o
   1  -4   2       30.38       32.93      0.60 o
   2  -4   2      183.59      192.55      1.20 o
   3  -4   2        0.25        0.58      0.32 o
   4  -4   2        6.30        6.29      0.71 o
   5  -4   2        5.35        4.56      0.43 o
  -4  -3   2       14.92       14.08      0.51 o
  -3  -3   2       77.96       74.83      2.64 o
  -2  -3   2       74.31       78.33      0.98 o
  -1  -3   2      100.64      110.21      1.44 o
   0  -3   2       36.84       40.29      0.88 o
   1  -3   2       29.54       30.93      0.45 o
   2  -3   2      213.43      221.86      1.56 o
   3  -3   2       20.90       18.70      1.25 o
   4  -3   2        9.15        9.60      0.93 o
   5  -3   2      129.09      133.86      2.94 o
  -5  -2   2        4.64        2.94      0.67 o
  -4  -2   2        9.14        8.69      1.35 o
  -3  -2   2       14.44       14.81      1.23 o
  -2  -2   2        0.14        0.15      0.30 o
   0  -2   2      910.31      848.25      3.08 o
   3  -2   2       45.15       45.15      0.64 o
   4  -2   2        3.82        3.90      0.66 o
   5  -2   2        0.15        0.75      0.32 o
  -5  -1   2        1.12        2.37      0.42 o
  -4  -1   2       45.77       43.50      1.37 o
  -3  -1   2       12.72       12.18      0.57 o
  -2  -1   2       81.56       71.70      0.72 o
  -1  -1   2      108.56       90.55      1.28 o
   0  -1   2      378.62      349.51      2.51 o
   1  -1   2        4.93        2.87      0.34 o
   2  -1   2      464.08      453.19      3.12 o
   3  -1   2        0.69        0.78      0.10 o
   4  -1   2       17.77       16.40      0.31 o
  -5   0   2       10.17       10.64      0.90 o
  -4   0   2       34.61       32.97      1.85 o
  -3   0   2       10.81        9.72      0.44 o
  -2   0   2      143.17      131.61      0.69 o
  -1   0   2      101.31      101.00      0.43 o
   1   0   2     2008.52     1903.53     71.26 o
   2   0   2        6.02        7.34      1.14 o
   3   0   2        4.27        4.76      0.39 o
   4   0   2       34.33       33.87      0.61 o
  -5   1   2        3.09        2.67      0.44 o
  -4   1   2       51.97       51.46      1.48 o
  -3   1   2     1084.71     1154.93     21.69 o
  -2   1   2       23.21       20.86      0.26 o
  -1   1   2     1321.31     1206.14      2.68 o
   0   1   2       88.52       94.30      1.00 o
   1   1   2       13.92       15.54      0.86 o
   2   1   2        4.37        3.90      0.26 o
   3   1   2        0.10        0.85      0.24 o
   4   1   2        0.00        0.44      0.37 o
  -5   2   2        6.73        8.16      1.16 o
  -4   2   2       36.22       42.03      2.32 o
  -3   2   2       13.71       13.18      1.16 o
  -2   2   2      157.92      146.91      0.71 o
  -1   2   2       32.07       21.58      0.80 o
   0   2   2      513.69      457.64      2.41 o
   1   2   2      350.15      344.20      1.58 o
   2   2   2      142.57      133.66      3.05 o
   3   2   2       53.36       51.47      2.99 o
   4   2   2      122.70      124.67      3.72 o
  -5   3   2        2.36        1.96      0.73 o
  -4   3   2        5.41        6.92      0.55 o
  -3   3   2      404.97      448.58      8.20 o
  -2   3   2      263.22      287.62      1.32 o
  -1   3   2      359.56      379.49      2.08 o
   0   3   2      274.61      252.33      1.10 o
   1   3   2      150.59      151.08      2.31 o
   2   3   2       50.76       52.52      2.54 o
   3   3   2        5.71        5.42      0.41 o
   4   3   2        6.04        6.02      0.64 o
  -5   4   2       26.10       28.57      1.73 o
  -4   4   2        5.36        6.38      0.67 o
  -3   4   2        1.63        1.94      0.14 o
  -2   4   2       80.04       94.59      0.93 o
  -1   4   2      496.94      535.42      2.87 o
   0   4   2       25.47       21.91      0.64 o
   1   4   2       46.61       48.20      1.04 o
   2   4   2        0.34        0.32      0.33 o
   3   4   2       66.93       68.95      1.96 o
   4   4   2        9.27        8.03      0.47 o
  -5   5   2       24.12       21.53      0.93 o
  -4   5   2        0.07       -0.03      0.17 o
  -3   5   2       28.06       27.70      1.33 o
  -2   5   2       59.15       59.08      1.38 o
  -1   5   2     1274.95     1469.26     95.35 o
   0   5   2      142.76      172.64      1.90 o
   1   5   2        0.13        0.87      0.26 o
   2   5   2      331.81      360.41      5.55 o
   3   5   2       84.47       92.03      1.73 o
  -4   6   2       13.70       10.08      0.84 o
  -3   6   2       41.14       41.63      1.52 o
  -2   6   2        1.97        3.11      0.43 o
  -1   6   2        0.31        4.16      0.68 o
   0   6   2       50.77       50.99      1.24 o
   1   6   2        2.57        3.19      0.41 o
   2   6   2        2.69        2.95      0.48 o
   3   6   2        1.92        1.69      0.33 o
  -3   7   2        0.34        0.35      0.33 o
  -2   7   2       17.05       17.38      1.37 o
  -1   7   2        8.20        6.50      0.70 o
   0   7   2       41.90       39.21      0.96 o
   1   7   2        0.04        0.37      0.18 o
   2   7   2      213.00      213.43      2.89 o
   3   7   2       13.35       14.32      0.90 o
  -4   8   2       13.28       15.47      2.21 o
  -3   8   2       46.52       35.36      1.47 o
  -2   8   2        7.57        6.18      0.56 o
  -1   8   2       53.90       48.07      2.01 o
   0   8   2      237.63      244.24      3.64 o
   1   8   2       39.08       39.71      2.00 o
   2   8   2       44.21       49.57      2.11 o
  -4   9   2       10.23        6.75      0.36 o
  -3   9   2       17.06       15.63      0.73 o
  -2   9   2       69.24       65.20      1.63 o
  -1   9   2        0.21        1.04      0.53 o
   0   9   2        5.55        3.99      0.41 o
   1   9   2       18.23       17.92      0.79 o
   2   9   2        1.19        1.75      0.28 o
  -3  10   2       29.74       31.14      1.19 o
  -2  10   2       52.88       47.45      1.43 o
  -1  10   2      140.94      133.54      2.65 o
   0  10   2       58.57       58.26      1.15 o
   1  10   2       76.55       78.89      3.68 o
  -3  11   2        0.04        0.54      0.34 o
  -2  11   2       66.09       69.65      2.09 o
  -1  11   2        8.75        7.80      0.71 o
   0  11   2        0.93        1.00      0.27 o
  -1  12   2        0.62        0.90      0.48 o
   0 -13   3        2.54        1.93      0.32 o
   1 -13   3        8.86        9.27      1.42 o
   2 -13   3        3.34        3.93      0.56 o
  -1 -12   3        2.61        2.80      1.01 o
   0 -12   3       17.38       18.24      1.46 o
   1 -12   3      224.55      237.20      6.17 o
   2 -12   3        2.27        2.72      0.44 o
  -2 -11   3       90.08       89.46      2.44 o
  -1 -11   3        3.84        3.98      0.68 o
   0 -11   3      146.60      157.20      3.22 o
   1 -11   3        2.64        3.02      0.53 o
   2 -11   3       32.18       35.81      3.54 o
   3 -11   3        0.16        0.31      0.17 o
  -2 -10   3        2.24        2.05      0.36 o
  -1 -10   3        0.11       -0.38      0.35 o
   0 -10   3       62.71       60.13      3.07 o
   1 -10   3      173.41      169.94      5.76 o
   2 -10   3        8.21       10.88      1.31 o
   3 -10   3       39.39       35.96      2.59 o
  -3  -9   3        0.07        0.38      0.29 o
  -2  -9   3       21.99       18.71      1.14 o
  -1  -9   3       11.67       11.64      1.11 o
   0  -9   3      116.33      121.04      3.14 o
   1  -9   3        0.74        0.92      0.31 o
   2  -9   3       98.89       94.68      3.04 o
   3  -9   3        4.51        4.68      0.77 o
   4  -9   3        2.37        1.09      0.53 o
  -3  -8   3        2.83        2.41      0.58 o
  -2  -8   3       41.62       41.44      1.56 o
  -1  -8   3        6.35        5.82      1.15 o
   0  -8   3       29.55       27.88      3.09 o
   1  -8   3        7.26        7.04      0.84 o
   2  -8   3       43.73       41.91      2.13 o
   3  -8   3       12.25       13.76      1.13 o
   4  -8   3        5.68        6.32      1.08 o
  -4  -7   3       80.41       72.44      1.99 o
  -3  -7   3        0.06        0.76      0.34 o
  -2  -7   3        7.32        7.56      0.87 o
  -1  -7   3        8.30       11.04      1.34 o
   0  -7   3       11.85       10.64      1.02 o
   1  -7   3       82.10       80.60      4.22 o
   2  -7   3      214.13      202.33      3.67 o
   3  -7   3      369.17      393.66      8.75 o
   4  -7   3        0.00        0.89      0.41 o
  -4  -6   3      160.08      149.70      2.99 o
  -3  -6   3      302.13      303.94      4.65 o
  -2  -6   3       99.71       95.90      2.00 o
  -1  -6   3      170.51      198.17      2.58 o
   0  -6   3       27.82       28.45      0.97 o
   1  -6   3       94.74       98.81      1.81 o
   2  -6   3       52.52       46.60      1.32 o
   3  -6   3       42.55       40.26      3.61 o
   4  -6   3        2.11        3.13      0.64 o
  -4  -5   3        6.81        7.35      0.47 o
  -3  -5   3       87.60       82.17      2.11 o
  -2  -5   3       13.56       15.23      1.73 o
  -1  -5   3      124.80      127.82      1.61 o
   0  -5   3        0.11        1.18      0.39 o
   1  -5   3       50.94       53.47      0.95 o
   2  -5   3       26.36       24.45      1.45 o
   3  -5   3      167.33      176.33      2.66 o
   4  -5   3      402.97      416.27     14.56 o
  -4  -4   3       15.91       14.76      1.15 o
  -3  -4   3      164.20      161.72      5.63 o
  -2  -4   3     1927.66     2054.06    133.33 o
  -1  -4   3      426.64      477.43      3.25 o
   0  -4   3        5.23        5.37      0.58 o
   1  -4   3        0.65        0.75      0.15 o
   2  -4   3      372.87      409.98      2.96 o
   3  -4   3       88.31       82.64      2.15 o
   4  -4   3       18.76       22.28      2.48 o
  -4  -3   3       11.70       10.46      0.44 o
  -3  -3   3       17.35       17.01      1.20 o
  -2  -3   3       32.19       34.27      0.90 o
  -1  -3   3      218.59      231.85      1.89 o
   0  -3   3       26.83       29.90      0.53 o
   1  -3   3      134.88      140.51      0.93 o
   2  -3   3      309.96      314.73      1.78 o
   3  -3   3      201.78      211.64      2.98 o
   4  -3   3      115.44      130.87      1.79 o
  -5  -2   3       15.39       15.09      2.15 o
  -4  -2   3        3.45        3.27      0.31 o
  -3  -2   3       37.98       37.64      1.54 o
  -2  -2   3        6.51        9.81      0.97 o
  -1  -2   3      703.36      687.48      3.03 o
   0  -2   3       78.62       65.46      0.65 o
   1  -2   3      381.63      375.47      1.91 o
   2  -2   3     3029.19     3021.15    202.34 o
   3  -2   3       20.58       18.79      2.82 o
   4  -2   3       48.49       48.31      0.87 o
  -5  -1   3      162.74      171.98      3.00 o
  -4  -1   3       40.31       36.35      1.00 o
  -3  -1   3        0.00        0.33      0.24 o
  -2  -1   3       76.79       82.76      1.07 o
  -1  -1   3      702.67      677.71      2.73 o
   0  -1   3     1134.35     1056.34      3.88 o
   1  -1   3       11.91        9.75      0.35 o
   2  -1   3      339.34      365.76      2.94 o
   3  -1   3       63.85       67.58      2.15 o
   4  -1   3        2.49        2.75      0.43 o
  -5   0   3        3.67        3.07      0.40 o
  -4   0   3       34.89       33.61      1.30 o
  -3   0   3       53.48       53.92      0.64 o
  -2   0   3        8.34        8.28      0.35 o
  -1   0   3        0.65        0.49      0.14 o
   0   0   3     1027.24      958.25      3.64 o
   1   0   3       71.34       62.96      1.65 o
   2   0   3      393.45      419.03      2.38 o
   3   0   3      207.05      224.00      6.19 o
   4   0   3       11.30        9.99      1.14 o
  -5   1   3       67.03       70.69      2.35 o
  -4   1   3        0.01        0.13      0.35 o
  -3   1   3       46.55       44.41      0.53 o
  -2   1   3     1389.45     1380.19     51.64 o
  -1   1   3       11.82       11.07      0.40 o
   0   1   3      177.32      153.75      1.27 o
   1   1   3      142.06      130.75      1.49 o
   2   1   3       67.98       58.63      1.50 o
   3   1   3       53.97       56.98      1.62 o
   4   1   3        1.99        1.71      0.32 o
  -5   2   3        1.80        1.91      0.19 o
  -4   2   3        0.29        0.29      0.15 o
  -3   2   3      277.57      290.78      2.80 o
  -2   2   3       43.24       45.94      0.63 o
  -1   2   3        0.19        2.20      0.26 o
   0   2   3      103.63      115.37      1.26 o
   1   2   3        3.05        3.42      0.29 o
   2   2   3        0.00        0.52      0.20 o
   3   2   3       32.30       31.70      1.72 o
   4   2   3       96.71      104.25      4.38 o
  -5   3   3        0.14        0.63      0.42 o
  -4   3   3       27.38       31.16      1.74 o
  -3   3   3       70.68       69.36      0.85 o
  -2   3   3      395.84      408.19      2.05 o
  -1   3   3        1.92        2.22      0.50 o
   0   3   3     1260.73     1238.02     80.35 o
   1   3   3       68.92       60.08      1.09 o
   2   3   3        0.50        1.11      0.26 o
   3   3   3       17.15       17.19      2.01 o
   4   3   3       38.07       42.75      2.20 o
  -5   4   3       39.05       38.15      3.45 o
  -4   4   3        1.99        1.88      0.39 o
  -3   4   3        4.44        3.82      0.30 o
  -2   4   3      263.10      272.77      1.26 o
  -1   4   3       23.02       24.03      0.75 o
   0   4   3        1.18        0.79      0.19 o
   1   4   3       14.51       14.13      1.63 o
   2   4   3        0.46        0.64      0.30 o
   3   4   3        0.55        0.62      0.35 o
  -5   5   3       44.44       42.26      2.56 o
  -4   5   3        4.93        4.89      0.80 o
  -3   5   3        0.85        0.85      0.13 o
  -2   5   3      316.74      329.38      6.25 o
  -1   5   3       33.87       28.97      0.93 o
   0   5   3      340.48      385.99      2.93 o
   1   5   3       24.00       19.32      1.90 o
   2   5   3       15.67       14.63      0.78 o
  -3   6   3       19.03       17.83      0.78 o
  -2   6   3       88.77       89.69      2.07 o
  -1   6   3      203.53      208.69      4.31 o
   0   6   3       26.42       31.53      1.77 o
   1   6   3       10.66        9.39      0.61 o
   2   6   3       41.11       37.91      1.12 o
   3   6   3        5.88        6.19      0.84 o
  -4   7   3       64.60       70.66      1.57 o
  -3   7   3        7.21        8.19      0.47 o
  -2   7   3        2.85        3.44      0.51 o
  -1   7   3      228.95      230.07      4.77 o
   0   7   3       10.29       11.88      2.07 o
   1   7   3        0.41        0.33      0.59 o
   2   7   3       13.37       12.47      1.18 o
   3   7   3      168.76      184.82      3.53 o
  -4   8   3      114.14       89.27      1.99 o
  -3   8   3        7.52       10.70      0.58 o
  -2   8   3       15.08       15.56      0.89 o
  -1   8   3        1.53        1.82      0.74 o
   0   8   3      305.13      316.31      4.63 o
   1   8   3       40.66       41.17      1.23 o
   2   8   3        0.07        0.61      0.35 o
  -4   9   3       36.65       37.46      1.05 o
  -3   9   3        7.40        6.25      0.56 o
  -2   9   3       61.88       64.79      1.62 o
  -1   9   3      132.21      127.24      2.52 o
   0   9   3      190.46      211.50      2.28 o
   1   9   3        2.09        1.92      0.36 o
   2   9   3        8.37       10.07      0.79 o
  -3  10   3       11.45       13.09      0.75 o
  -2  10   3        6.26        5.35      0.66 o
  -1  10   3        5.72        4.10      0.80 o
   0  10   3      182.95      198.96      4.73 o
   1  10   3      164.76      160.66      3.67 o
  -2  11   3        2.89        1.47      0.59 o
  -1  11   3        6.08        2.92      0.56 o
   0  11   3        0.01        0.11      0.53 o
   0 -13   4       13.57       14.56      1.36 o
   1 -13   4        4.08        5.06      0.58 o
   2 -13   4        2.25        3.10      0.57 o
  -1 -12   4        4.19        5.09      0.49 o
   0 -12   4       58.28       66.00      6.26 o
   1 -12   4      107.44      107.28      3.06 o
   2 -12   4      107.10      113.83      3.06 o
   3 -12   4       10.58       13.56      1.42 o
  -2 -11   4       12.69       11.74      0.71 o
  -1 -11   4       17.64       16.05      1.50 o
   0 -11   4        0.10        1.47      0.58 o
   1 -11   4      503.22      532.10     18.45 o
   2 -11   4        0.71        0.93      0.35 o
   3 -11   4        2.48        2.67      0.36 o
  -2 -10   4        1.36        0.43      0.41 o
  -1 -10   4       11.48       12.98      1.36 o
   0 -10   4        6.53        8.06      1.05 o
   1 -10   4      586.19      608.72     55.62 o
   2 -10   4       79.50       84.61      2.04 o
   3 -10   4        6.90        6.40      0.69 o
  -3  -9   4       15.39       14.67      0.88 o
  -2  -9   4       42.47       43.80      1.29 o
  -1  -9   4       78.55       76.85      4.48 o
   0  -9   4       10.20       11.15      1.66 o
   1  -9   4      211.64      217.15      5.48 o
   2  -9   4      341.80      345.48      7.90 o
   3  -9   4        1.10        0.93      0.20 o
   4  -9   4        9.61       11.14      1.09 o
  -3  -8   4       91.88       87.43      2.95 o
  -2  -8   4        2.32        1.74      0.43 o
  -1  -8   4       10.02       14.05      1.85 o
   0  -8   4        0.34        0.32      0.38 o
   2  -8   4      320.95      314.35      6.49 o
   3  -8   4        1.10        1.20      0.60 o
   4  -8   4       44.72       46.67      2.80 o
  -4  -7   4       63.78       58.89      1.62 o
  -3  -7   4       25.09       22.83      1.42 o
  -2  -7   4        0.06        0.70      0.30 o
  -1  -7   4       27.47       27.93      3.74 o
   0  -7   4       77.55       81.10      2.16 o
   1  -7   4        0.21        0.57      0.31 o
   2  -7   4      185.18      186.72      2.82 o
   3  -7   4      556.40      556.15     15.60 o
   4  -7   4       22.08       25.21      2.77 o
  -4  -6   4        0.00        0.34      0.33 o
  -3  -6   4      312.31      307.06      4.66 o
  -2  -6   4        0.77        1.04      0.33 o
  -1  -6   4      222.74      260.31      2.71 o
   0  -6   4      232.86      276.08      2.87 o
   1  -6   4       17.93       19.30      1.32 o
   2  -6   4       26.13       23.03      1.52 o
   3  -6   4      131.44      140.64      2.53 o
   4  -6   4        4.61        6.06      0.84 o
  -4  -5   4        8.35        8.22      0.95 o
  -3  -5   4      172.36      175.13      3.07 o
  -2  -5   4       13.85       13.71      1.38 o
  -1  -5   4       16.85       23.92      2.30 o
   0  -5   4     1034.81     1135.64      5.07 o
   1  -5   4        0.26        0.28      0.13 o
   2  -5   4       42.39       44.84      0.95 o
   3  -5   4        2.57        2.27      0.49 o
   4  -5   4      331.04      348.99     12.91 o
  -4  -4   4       13.96       13.16      1.79 o
  -3  -4   4       27.94       28.31      1.60 o
  -2  -4   4      405.96      413.59      4.01 o
  -1  -4   4      276.06      305.29      3.31 o
   0  -4   4      627.97      639.11      4.28 o
   1  -4   4      328.45      374.71      1.93 o
   2  -4   4      643.02      653.04      8.73 o
   3  -4   4      210.57      204.48      3.28 o
   4  -4   4        7.06        8.48      2.62 o
  -4  -3   4       37.87       36.34      1.71 o
  -3  -3   4        1.43        1.11      0.30 o
  -2  -3   4      150.42      151.15      2.33 o
  -1  -3   4       10.12        7.87      0.90 o
   0  -3   4       14.23       14.66      0.79 o
   1  -3   4      220.10      224.28      1.66 o
   2  -3   4       25.93       21.93      0.63 o
   3  -3   4      357.19      370.93      7.29 o
   4  -3   4       61.18       57.39      0.95 o
  -5  -2   4       68.58       64.20      2.23 o
  -4  -2   4        0.60        1.04      0.77 o
  -3  -2   4       26.19       26.64      1.44 o
  -2  -2   4       83.49       91.06      1.78 o
  -1  -2   4        0.02        0.48      0.22 o
   0  -2   4      341.17      330.96      1.96 o
   1  -2   4       23.44       27.89      0.70 o
   2  -2   4       31.42       24.97      0.69 o
   3  -2   4      138.74      144.61      2.26 o
   4  -2   4        5.88        5.29      1.04 o
  -5  -1   4       71.22       77.90      2.08 o
  -4  -1   4      365.25      387.18      5.56 o
  -3  -1   4        0.15        0.40      0.19 o
  -2  -1   4      216.33      221.28      0.87 o
  -1  -1   4     1496.74     1467.07     95.16 o
   0  -1   4      542.44      509.69      2.55 o
   1  -1   4        0.00        0.30      0.23 o
   2  -1   4      123.52      125.70      1.31 o
   3  -1   4       14.29       15.82      3.11 o
   4  -1   4        7.89        8.63      0.73 o
  -5   0   4        1.43        1.87      0.19 o
  -4   0   4        8.40        6.01      0.61 o
  -3   0   4       56.53       58.45      0.85 o
  -2   0   4      395.75      426.02      2.15 o
  -1   0   4     1432.30     1389.75     90.15 o
   0   0   4        3.85        4.57      0.38 o
   1   0   4        4.34        3.61      0.35 o
   2   0   4       34.66       35.04      1.00 o
   3   0   4      128.20      138.73      2.36 o
   4   0   4        4.07        3.77      1.17 o
  -5   1   4        1.34        0.89      0.40 o
  -4   1   4        3.95        3.90      0.34 o
  -3   1   4       88.02       94.25      1.41 o
  -2   1   4      367.49      392.35      2.19 o
  -1   1   4      994.46     1052.70      4.17 o
   0   1   4      482.09      450.83      2.57 o
   1   1   4      218.26      213.06      1.80 o
   2   1   4        1.88        2.95      0.58 o
   3   1   4        0.51        1.07      0.30 o
   4   1   4        0.78        0.58      0.22 o
  -5   2   4        0.58        0.90      0.37 o
  -4   2   4       21.43       19.85      0.86 o
  -3   2   4       39.51       36.78      0.65 o
  -2   2   4        1.84        1.91      0.23 o
  -1   2   4      105.28      108.05      1.20 o
   0   2   4      620.09      639.01      3.33 o
   1   2   4       59.40       57.32      1.02 o
   2   2   4       18.12       16.28      1.46 o
   3   2   4        1.38        1.57      0.50 o
   4   2   4       23.32       20.75      1.59 o
  -5   3   4       17.63       18.55      2.06 o
  -4   3   4       11.90       13.62      1.71 o
  -3   3   4       67.82       64.44      1.00 o
  -2   3   4        0.29        0.43      0.15 o
  -1   3   4       40.62       38.66      0.98 o
   0   3   4       16.05       19.28      0.71 o
   1   3   4     1073.71     1206.46     28.52 o
   2   3   4       12.51       12.31      2.10 o
   3   3   4        4.88        4.81      0.58 o
  -5   4   4        1.24        1.44      0.38 o
  -4   4   4        4.88        4.89      0.96 o
  -3   4   4       17.17       16.78      0.75 o
  -2   4   4       30.24       27.65      1.92 o
  -1   4   4        4.51        4.57      0.44 o
   0   4   4      144.28      138.70      1.75 o
   1   4   4      152.54      156.74      4.93 o
   2   4   4        0.26        0.87      0.60 o
   3   4   4        1.27        1.44      0.38 o
  -3   5   4       74.91       76.98      1.69 o
  -2   5   4      253.67      257.31      5.02 o
  -1   5   4      116.02       98.85      1.89 o
   0   5   4       36.63       33.27      1.13 o
   1   5   4      121.37      126.26      2.82 o
   2   5   4       84.44       94.40      2.28 o
   3   5   4       29.99       30.27      1.14 o
  -4   6   4       20.77       22.66      0.47 o
  -3   6   4       95.46      101.30      2.30 o
  -2   6   4       53.03       52.12      2.01 o
  -1   6   4      398.52      418.81      8.05 o
   0   6   4       16.17       13.51      1.20 o
   1   6   4        4.57        4.87      0.47 o
   2   6   4       42.29       44.91      1.30 o
   3   6   4        8.56        8.51      1.32 o
  -4   7   4      166.87      194.54      3.97 o
  -3   7   4       35.97       34.84      1.45 o
  -2   7   4       36.25       36.05      1.55 o
  -1   7   4      102.41      117.84      2.89 o
   0   7   4       17.95       13.28      1.44 o
   1   7   4       43.75       41.64      1.17 o
   2   7   4        1.53        1.18      0.23 o
  -4   8   4        6.19        4.61      0.36 o
  -3   8   4       38.67       38.61      1.10 o
  -2   8   4       95.05      103.47      2.07 o
  -1   8   4      165.70      169.11      3.96 o
   0   8   4       13.29       20.35      1.08 o
   1   8   4        0.41        0.73      0.32 o
   2   8   4        5.34        4.16      0.48 o
  -3   9   4        5.91        7.18      0.52 o
  -2   9   4        3.13        3.98      0.61 o
  -1   9   4       54.14       49.02      1.51 o
   0   9   4      173.39      182.92      3.32 o
   1   9   4       13.03       10.87      0.70 o
  -3  10   4        5.47        3.31      0.70 o
  -2  10   4        0.01        0.69      0.43 o
  -1  10   4       36.97       32.99      1.46 o
   0  10   4        4.24        5.28      0.70 o
  -1  11   4       13.62       14.08      0.99 o
   0 -13   5       54.89       51.78      2.50 o
   1 -13   5       40.52       42.84      4.96 o
   2 -13   5       26.75       26.12      2.53 o
  -1 -12   5       32.49       34.52      3.01 o
   0 -12   5       94.96      102.00      5.57 o
   1 -12   5        1.57        1.91      0.51 o
   2 -12   5      364.09      395.18     55.57 o
  -2 -11   5        0.02        0.75      0.25 o
  -1 -11   5        9.38        9.43      1.36 o
   0 -11   5        3.35        3.23      0.56 o
   1 -11   5       63.19       62.40      4.30 o
   2 -11   5       24.95       28.80      2.61 o
   3 -11   5       17.57       14.69      1.41 o
  -2 -10   5       21.75       18.76      0.79 o
  -1 -10   5       34.93       35.74      3.40 o
   0 -10   5       34.36       35.90      3.72 o
   1 -10   5      121.76      119.73      3.37 o
   2 -10   5      156.20      161.36      3.56 o
   3 -10   5       11.14        9.50      1.28 o
  -3  -9   5        1.06        1.89      0.36 o
  -2  -9   5        4.61        3.00      0.58 o
  -1  -9   5        4.38        4.10      0.64 o
   0  -9   5        0.63        0.94      0.58 o
   1  -9   5       74.30       69.63      2.72 o
   3  -9   5        3.69        3.43      0.40 o
   4  -9   5        0.08        0.70      0.25 o
  -3  -8   5       35.70       32.16      1.60 o
  -2  -8   5        8.28        6.37      1.08 o
  -1  -8   5       10.62       10.99      1.71 o
   0  -8   5       93.86      106.27      2.74 o
   1  -8   5        2.11        2.64      0.60 o
   2  -8   5       50.57       50.28      1.69 o
   3  -8   5       49.03       47.50      3.24 o
   4  -8   5       10.00        8.67      1.07 o
  -4  -7   5       45.04       43.72      1.55 o
  -3  -7   5       10.42        9.45      1.19 o
  -2  -7   5       10.96       10.83      1.47 o
  -1  -7   5       30.83       39.52      3.40 o
   0  -7   5       86.45       88.84      2.78 o
   1  -7   5       37.96       42.62      1.79 o
   2  -7   5       29.71       31.80      1.70 o
   3  -7   5      261.24      270.70      4.07 o
   4  -7   5        1.33        1.46      0.33 o
  -4  -6   5        3.96        3.17      0.35 o
  -3  -6   5       12.28       11.62      0.78 o
  -2  -6   5       78.99       79.09      2.09 o
  -1  -6   5      229.54      254.95      6.29 o
   0  -6   5      123.06      123.16      2.81 o
   1  -6   5        7.38        4.44      0.41 o
   2  -6   5        0.20        0.36      0.26 o
   3  -6   5        0.00        0.21      0.27 o
   4  -6   5       21.98       18.31      1.89 o
  -4  -5   5       25.27       23.10      1.80 o
  -3  -5   5        3.56        3.85      0.52 o
  -2  -5   5        0.01        0.06      0.49 o
  -1  -5   5       51.01       42.71      1.33 o
   0  -5   5        0.23        0.48      0.17 o
   1  -5   5      138.83      145.22      1.52 o
   2  -5   5       17.88       16.49      1.04 o
   3  -5   5      164.45      165.09      3.97 o
   4  -5   5        0.17        0.57      0.43 o
  -4  -4   5        2.60        2.08      0.34 o
  -3  -4   5      100.10      100.34      3.89 o
  -2  -4   5      109.54      105.97      2.38 o
  -1  -4   5      129.08      136.23      1.04 o
   0  -4   5        1.07        2.58      0.35 o
   1  -4   5      574.45      646.92      6.91 o
   2  -4   5       51.51       58.41      1.21 o
   3  -4   5      386.57      403.73      8.01 o
   4  -4   5       61.61       53.66      2.16 o
  -4  -3   5      170.89      175.78      2.00 o
  -3  -3   5       28.73       29.75      2.69 o
  -2  -3   5      106.32      102.99      1.54 o
  -1  -3   5       27.49       33.75      2.65 o
   0  -3   5        8.50       11.13      0.35 o
   1  -3   5        0.46        0.22      0.22 o
   2  -3   5        0.57        0.86      0.26 o
   3  -3   5       25.90       21.70      0.92 o
   4  -3   5       93.35       96.02      2.12 o
  -5  -2   5        0.31        0.61      0.14 o
  -4  -2   5        0.64        0.69      0.12 o
  -3  -2   5       49.51       47.47      0.86 o
  -2  -2   5      204.87      217.47      1.81 o
  -1  -2   5       32.37       36.64      0.55 o
   0  -2   5      796.20      750.42      3.48 o
   1  -2   5      399.87      415.26      2.50 o
   2  -2   5      157.24      172.15      3.54 o
   3  -2   5       81.11       82.07      1.94 o
   4  -2   5        0.67        0.94      0.19 o
  -5  -1   5       22.79       22.32      1.87 o
  -4  -1   5       19.38       19.96      0.94 o
  -3  -1   5       97.45      100.73      1.54 o
  -2  -1   5       94.05      105.99      1.19 o
  -1  -1   5      418.96      446.44      2.48 o
   0  -1   5       85.71       80.76      1.09 o
   1  -1   5      307.50      285.52      2.10 o
   2  -1   5        1.55        1.26      0.31 o
   3  -1   5        1.33        0.58      0.20 o
   4  -1   5        6.52        6.07      0.41 o
  -5   0   5        0.00        0.27      0.33 o
  -4   0   5       25.45       23.55      0.72 o
  -3   0   5       70.82       74.12      1.79 o
  -2   0   5       22.86       20.21      0.61 o
  -1   0   5      652.32      702.69      3.41 o
   0   0   5      576.68      567.18      3.13 o
   1   0   5      143.41      145.02      1.61 o
   2   0   5        0.76        0.61      0.28 o
   3   0   5       71.82       80.98      3.94 o
   4   0   5        0.01        0.17      0.39 o
  -5   1   5        0.51        0.63      0.14 o
  -4   1   5       25.43       22.88      1.59 o
  -3   1   5        0.42        0.21      0.18 o
  -2   1   5       53.82       60.70      0.73 o
  -1   1   5       87.55       91.99      1.20 o
   0   1   5      370.44      392.60      2.63 o
   1   1   5       92.46       91.84      1.31 o
   2   1   5      139.75      141.55      4.40 o
   3   1   5       26.73       25.41      1.09 o
   4   1   5        4.89        4.65      0.38 o
  -5   2   5        5.99        6.17      0.89 o
  -4   2   5        6.74        6.43      1.10 o
  -3   2   5       16.63       14.74      0.77 o
  -2   2   5       53.96       57.76      3.85 o
  -1   2   5        0.06        0.15      0.27 o
   0   2   5      127.52      126.41      1.51 o
   1   2   5       39.26       38.50      1.19 o
   2   2   5       45.31       42.24      1.30 o
   3   2   5        8.02        8.26      0.72 o
  -5   3   5        6.79        7.24      0.94 o
  -4   3   5       13.67       10.69      0.89 o
  -3   3   5      190.42      195.52      2.82 o
  -2   3   5        0.36        0.34      0.30 o
  -1   3   5       35.13       30.25      0.89 o
   0   3   5        4.94        8.77      0.55 o
   1   3   5       44.38       40.44      1.27 o
   2   3   5       29.93       32.01      2.09 o
   3   3   5        6.55        7.97      0.74 o
  -5   4   5        9.07        8.07      1.05 o
  -4   4   5       49.26       51.20      0.72 o
  -3   4   5      254.43      265.82      3.76 o
  -2   4   5       27.90       24.51      1.75 o
  -1   4   5      141.93      152.05      3.25 o
   0   4   5        2.01        2.57      0.68 o
   1   4   5       45.98       48.72      1.57 o
   2   4   5        5.51        5.48      0.45 o
   3   4   5        2.44        2.98      0.48 o
  -4   5   5       67.77       66.43      1.78 o
  -3   5   5       55.41       57.37      1.42 o
  -2   5   5      371.93      364.36     16.98 o
  -1   5   5        2.28        1.63      0.38 o
   0   5   5       26.12       28.68      2.13 o
   1   5   5        5.87        5.82      0.62 o
   2   5   5        9.84       11.39      0.68 o
   3   5   5        0.10        0.02      0.55 o
  -4   6   5        0.08        0.19      0.09 o
  -3   6   5      532.65      593.91     20.31 o
  -2   6   5        8.61        7.55      0.54 o
  -1   6   5      203.41      218.17      4.84 o
   0   6   5       23.90       20.81      1.13 o
   1   6   5       23.24       20.70      1.20 o
   2   6   5        9.48        9.25      0.71 o
  -4   7   5       31.59       36.23      1.05 o
  -3   7   5       71.54       78.41      1.59 o
  -2   7   5       27.98       27.40      1.27 o
  -1   7   5      343.59      372.41      7.79 o
   0   7   5       32.11       26.66      1.37 o
   1   7   5        0.74        0.84      0.47 o
   2   7   5        0.57        0.99      0.45 o
  -4   8   5       29.44       33.54      1.58 o
  -3   8   5       12.44       13.99      0.73 o
  -2   8   5       51.43       53.34      1.47 o
  -1   8   5       92.55      107.37      2.28 o
   0   8   5      410.70      427.08     14.94 o
   1   8   5       56.16       56.91      1.96 o
  -3   9   5       20.61       25.11      1.05 o
  -2   9   5        2.06        1.62      0.62 o
  -1   9   5        1.57        1.01      0.51 o
   0   9   5        1.26        2.09      0.75 o
   1   9   5        1.32        2.40      0.77 o
  -2  10   5       24.40       23.84      1.12 o
  -1  10   5       28.89       36.01      1.49 o
   0  10   5       29.95       26.40      1.32 o
   0 -13   6      119.96      119.50      6.05 o
   1 -13   6        0.03        0.94      0.32 o
  -1 -12   6        5.51        4.71      0.75 o
   0 -12   6      113.14      114.77      4.65 o
   1 -12   6       20.62       18.45      2.53 o
   2 -12   6       22.07       24.57      2.48 o
  -2 -11   6        2.90        2.83      0.39 o
  -1 -11   6       75.53       74.72      3.42 o
   0 -11   6      145.70      144.46      4.31 o
   1 -11   6      113.37      106.38      3.60 o
   2 -11   6       11.60       12.36      1.62 o
   3 -11   6        2.24        1.70      0.38 o
  -2 -10   6       94.65       82.96      6.69 o
  -1 -10   6       19.84       19.06      2.47 o
   0 -10   6        8.18        5.83      0.71 o
   1 -10   6       87.19       86.04      2.42 o
   2 -10   6        0.91        2.08      0.70 o
   3 -10   6       14.14       11.00      0.91 o
  -3  -9   6        5.11        4.40      0.74 o
  -2  -9   6       79.42       69.77      4.21 o
  -1  -9   6       44.19       37.65      1.78 o
   0  -9   6       18.60       24.43      2.86 o
   1  -9   6      102.57      103.79      4.27 o
   2  -9   6      174.53      172.19      4.33 o
   3  -9   6        0.10        0.52      0.20 o
  -3  -8   6        0.08        1.10      0.41 o
  -2  -8   6      112.25       97.93      2.70 o
  -1  -8   6       39.39       45.46      2.49 o
   0  -8   6       15.13       23.13      2.97 o
   1  -8   6       72.84       77.80      2.94 o
   2  -8   6       56.33       55.25      3.32 o
   3  -8   6       10.14       10.63      0.79 o
   4  -8   6        0.61        0.85      0.53 o
  -4  -7   6        0.70        0.23      0.69 o
  -3  -7   6        0.62        0.70      0.33 o
  -2  -7   6       69.85       65.07      2.85 o
  -1  -7   6      110.03      119.31      3.76 o
   0  -7   6        5.83        8.43      1.08 o
   1  -7   6      242.19      253.91      3.87 o
   2  -7   6        0.13        0.42      0.24 o
   3  -7   6       47.76       44.44      1.36 o
   4  -7   6        6.81        4.77      1.00 o
  -4  -6   6       23.30       20.63      1.09 o
  -3  -6   6       24.46       24.74      2.63 o
  -2  -6   6       27.22       30.97      3.23 o
  -1  -6   6      305.88      327.52      6.55 o
   0  -6   6      847.74      949.05     16.48 o
   1  -6   6      140.21      137.75      2.35 o
   2  -6   6       16.81       15.06      1.08 o
   3  -6   6      117.14      113.06      1.73 o
   4  -6   6       70.79       62.44      1.41 o
  -4  -5   6       23.99       21.90      1.00 o
  -3  -5   6       11.82       11.47      0.67 o
  -2  -5   6       54.94       56.64      2.51 o
  -1  -5   6       27.18       32.68      2.53 o
   0  -5   6       89.69      104.60      1.96 o
   1  -5   6       50.21       47.02      1.27 o
   2  -5   6       12.60       12.88      1.18 o
   3  -5   6       50.94       43.72      1.45 o
   4  -5   6      218.27      209.28      6.02 o
  -4  -4   6        0.00        0.28      0.13 o
  -3  -4   6       25.23       33.08      3.06 o
  -2  -4   6       15.08       12.10      2.23 o
  -1  -4   6      433.66      445.86      3.07 o
   0  -4   6       73.35       87.38      1.61 o
   1  -4   6      210.04      227.54      2.30 o
   2  -4   6       25.60       24.79      1.79 o
   3  -4   6       66.41       65.05      2.36 o
   4  -4   6       17.51       13.43      1.17 o
  -4  -3   6      275.05      279.09      3.29 o
  -3  -3   6      238.13      240.98      8.48 o
  -2  -3   6      145.38      145.65      3.21 o
  -1  -3   6       31.86       27.31      0.95 o
   0  -3   6      110.96      120.40      0.94 o
   1  -3   6      273.75      280.55      2.25 o
   2  -3   6       43.54       37.45      1.09 o
   3  -3   6        9.07        7.91      0.50 o
   4  -3   6        2.06        1.43      0.32 o
  -4  -2   6       12.19       10.48      0.44 o
  -3  -2   6        6.59        7.18      1.02 o
  -2  -2   6      381.62      433.11      8.18 o
  -1  -2   6        3.72        5.26      0.31 o
   0  -2   6       17.53       15.75      0.63 o
   1  -2   6       74.94       76.46      1.82 o
   2  -2   6      426.44      457.37      8.60 o
   3  -2   6        2.43        2.26      0.29 o
   4  -2   6        1.42        0.69      0.33 o
  -5  -1   6      103.31       95.86      3.03 o
  -4  -1   6       81.12       77.87      1.15 o
  -3  -1   6        1.73        1.70      0.27 o
  -2  -1   6       84.67       81.74      1.14 o
  -1  -1   6      971.70     1028.39      4.58 o
   0  -1   6      859.58      872.45      4.47 o
   1  -1   6        0.51        0.49      0.17 o
   2  -1   6       72.05       69.15      1.73 o
   3  -1   6       77.14       79.92      1.80 o
   4  -1   6       22.58       20.24      0.79 o
  -5   0   6        0.34        0.43      0.23 o
  -4   0   6       66.48       64.10      1.83 o
  -3   0   6        2.50        2.52      0.43 o
  -2   0   6        0.70        0.64      0.10 o
  -1   0   6       40.48       46.17      2.43 o
   0   0   6       10.43       10.46      0.58 o
   1   0   6       11.99        8.82      0.76 o
   2   0   6       23.38       19.71      1.51 o
   3   0   6       38.69       45.79      1.19 o
   4   0   6        0.01        0.51      0.26 o
  -5   1   6       40.63       37.92      1.40 o
  -4   1   6      309.48      324.34      4.12 o
  -3   1   6       35.62       33.74      0.92 o
  -2   1   6        0.27        0.26      0.42 o
  -1   1   6      185.61      226.56      2.07 o
   0   1   6       41.74       47.00      1.24 o
   1   1   6        2.17        3.05      0.43 o
   2   1   6      175.31      190.08      4.17 o
   3   1   6        5.74        6.45      0.80 o
  -5   2   6       39.10       42.78      1.50 o
  -4   2   6        7.08        5.26      0.53 o
  -3   2   6      196.69      198.28      4.07 o
  -2   2   6        0.68        0.95      0.23 o
  -1   2   6        1.64        1.38      0.29 o
   0   2   6        7.78        8.01      0.82 o
   1   2   6       17.09       17.33      1.38 o
   2   2   6       49.07       49.48      1.99 o
   3   2   6       22.58       22.06      0.96 o
  -4   3   6       93.74      100.34      1.46 o
  -3   3   6      674.88      682.93     62.28 o
  -2   3   6        5.17        7.43      0.93 o
  -1   3   6        0.26        1.12      0.49 o
   0   3   6      249.34      250.30      5.07 o
   1   3   6       13.87       15.71      1.32 o
   2   3   6      101.59      109.51      2.75 o
   3   3   6       20.13       19.09      1.16 o
  -4   4   6        9.01        7.61      0.66 o
  -3   4   6        3.14        2.66      0.49 o
  -2   4   6     1404.54     1482.78     25.39 o
  -1   4   6       50.86       48.46      1.42 o
   0   4   6       33.58       33.82      1.27 o
   1   4   6        0.43       -0.09      0.42 o
   2   4   6        0.00        0.95      0.57 o
   3   4   6       30.34       31.88      1.29 o
  -4   5   6        1.69        1.35      0.20 o
  -3   5   6      402.24      415.84     28.45 o
  -2   5   6       94.67       93.22      2.32 o
  -1   5   6        4.38        3.61      0.49 o
   0   5   6        1.14        0.65      0.68 o
   1   5   6       14.19       12.12      0.82 o
   2   5   6        2.79        2.88      0.56 o
  -4   6   6        2.32        1.84      0.36 o
  -3   6   6        0.01        1.38      0.33 o
  -2   6   6      531.39      368.15      7.00 o
  -1   6   6       89.93       89.88      2.39 o
   0   6   6       22.46       16.72      1.00 o
   1   6   6       52.58       49.00      1.50 o
   2   6   6        6.98        5.39      0.66 o
  -4   7   6       22.79       30.55      0.98 o
  -3   7   6        4.47        4.29      0.46 o
  -2   7   6        0.08       -0.08      0.33 o
  -1   7   6      114.96      117.82      2.37 o
   0   7   6       29.19       27.36      1.10 o
   1   7   6       18.83       16.21      2.46 o
  -3   8   6        0.50        1.04      0.38 o
  -2   8   6        0.93        1.42      0.55 o
  -1   8   6       44.16       50.43      1.65 o
   0   8   6       66.81       82.87      2.48 o
   1   8   6       32.00       28.75      1.32 o
  -2   9   6        1.11        0.08      0.40 o
  -1   9   6       11.72       12.08      0.94 o
   0   9   6       46.42       48.84      1.82 o
   0 -13   7      100.10      101.81      3.34 o
   1 -13   7        5.95        4.88      0.60 o
  -1 -12   7       40.50       37.34      3.12 o
   0 -12   7      136.57      125.40      4.97 o
   1 -12   7        0.81        1.70      0.39 o
   2 -12   7        5.11        3.42      0.48 o
  -2 -11   7        1.15        0.65      0.30 o
  -1 -11   7        8.72        5.80      0.96 o
   0 -11   7      109.76      112.16      6.50 o
   1 -11   7      287.29      299.24      4.69 o
   3 -11   7       10.90       11.88      1.14 o
  -2 -10   7        0.05        0.31      0.26 o
  -1 -10   7       28.89       24.57      1.13 o
   0 -10   7        3.73        3.51      0.60 o
   1 -10   7       81.14       81.54      2.07 o
   2 -10   7        6.04        7.25      1.15 o
   3 -10   7        0.16        0.44      0.18 o
  -3  -9   7       37.55       33.55      3.37 o
  -2  -9   7       43.39       41.73      3.02 o
  -1  -9   7       55.88       47.44      2.25 o
   0  -9   7        7.19        8.60      1.02 o
   1  -9   7        0.01       -0.44      0.44 o
   2  -9   7      231.43      234.67      4.63 o
   3  -9   7        8.44        7.19      0.68 o
  -3  -8   7       20.06       19.56      1.95 o
  -2  -8   7        1.40        3.36      0.51 o
  -1  -8   7       75.90       74.66      7.10 o
   0  -8   7        6.86        8.71      1.18 o
   1  -8   7      101.46      109.70      6.09 o
   2  -8   7       10.82       11.11      1.17 o
   3  -8   7        3.96        5.07      0.64 o
  -4  -7   7       27.74       25.26      1.42 o
  -3  -7   7        3.64        5.31      0.98 o
  -2  -7   7        0.44        0.25      0.35 o
  -1  -7   7      220.12      234.59      5.21 o
   0  -7   7       53.46       52.66      2.05 o
   1  -7   7      128.36      122.63      2.40 o
   2  -7   7       66.52       68.47      3.21 o
   3  -7   7       16.83       16.33      1.05 o
  -4  -6   7      100.66       92.84      1.79 o
  -3  -6   7       13.98       16.77      1.83 o
  -2  -6   7        0.21        1.02      0.27 o
  -1  -6   7       25.86       25.65      2.73 o
   0  -6   7      324.68      354.36      4.91 o
   1  -6   7       98.28      106.07      3.71 o
   2  -6   7        4.05        4.81      0.44 o
   3  -6   7        2.42        1.85      0.31 o
   4  -6   7       39.87       34.00      1.69 o
  -4  -5   7        2.83        2.15      0.44 o
  -3  -5   7      464.04      511.27     10.37 o
  -2  -5   7       91.23       74.94      1.47 o
  -1  -5   7        1.70        2.65      0.39 o
   0  -5   7      231.17      255.10      3.77 o
   1  -5   7        4.25        6.17      0.67 o
   2  -5   7       33.67       28.39      1.42 o
   3  -5   7        8.40        9.47      0.90 o
   4  -5   7       40.75       34.38      4.85 o
  -4  -4   7       73.38       67.44      1.85 o
  -3  -4   7      169.05      178.46      4.56 o
  -2  -4   7       39.86       37.46      1.59 o
  -1  -4   7        5.16        4.34      0.55 o
   0  -4   7        9.00       11.06      0.45 o
   1  -4   7       44.33       46.62      1.32 o
   2  -4   7       11.69       10.66      0.62 o
   3  -4   7       24.25       24.03      0.79 o
   4  -4   7       90.25       93.46      1.90 o
  -4  -3   7       26.32       25.12      0.98 o
  -3  -3   7      470.02      532.93     10.91 o
  -2  -3   7       24.00       18.06      1.99 o
  -1  -3   7       10.24        9.19      0.43 o
   0  -3   7      447.05      433.42      2.96 o
   1  -3   7      289.00      284.06      5.54 o
   2  -3   7       23.96       22.89      1.05 o
   3  -3   7       40.00       41.23      1.10 o
   4  -3   7       10.81       10.83      0.58 o
  -4  -2   7       11.38        9.93      0.68 o
  -3  -2   7       44.13       46.22      1.94 o
  -2  -2   7      178.76      204.20      4.14 o
  -1  -2   7       45.52       40.60      1.08 o
   0  -2   7       31.37       28.94      0.90 o
   1  -2   7      515.21      474.03      9.28 o
   2  -2   7       22.46       19.78      1.01 o
   3  -2   7        6.91        7.26      0.84 o
   4  -2   7       22.56       22.02      0.86 o
  -4  -1   7       13.54       13.14      0.68 o
  -3  -1   7        0.92        0.91      0.37 o
  -2  -1   7       64.93       67.08      1.65 o
  -1  -1   7       21.09       20.25      0.74 o
   0  -1   7      253.93      283.02      3.40 o
   1  -1   7       82.11       88.38      2.14 o
   2  -1   7       35.39       34.07      1.45 o
   3  -1   7       18.39       16.38      0.73 o
  -4   0   7       32.98       30.98      0.76 o
  -3   0   7       10.83        9.45      0.51 o
  -2   0   7      204.65      210.81      2.84 o
  -1   0   7       47.14       49.47      1.77 o
   0   0   7        3.51        3.31      0.47 o
   1   0   7      140.68      154.03      3.35 o
   2   0   7      135.22      148.24      3.42 o
   3   0   7        8.99        7.27      0.88 o
  -4   1   7      271.17      289.90      2.79 o
  -3   1   7       72.44       70.58      6.53 o
  -2   1   7        0.13        0.63      0.34 o
  -1   1   7       58.87       67.75      1.75 o
   0   1   7        1.39        4.20      0.55 o
   1   1   7        0.27        0.63      0.41 o
   2   1   7        3.27        2.28      0.40 o
   3   1   7      159.88      182.84      4.15 o
  -4   2   7       60.04       63.47      1.59 o
  -3   2   7       72.80       68.61      2.44 o
  -2   2   7       71.61       66.49      1.68 o
  -1   2   7      170.61      166.54      3.55 o
   0   2   7       17.04       17.24      1.35 o
   1   2   7        0.32        1.21      0.60 o
   2   2   7       74.24       81.06      1.82 o
   3   2   7      157.30      181.88      4.23 o
  -4   3   7       16.01       16.03      0.41 o
  -3   3   7      186.19      195.37      4.49 o
  -2   3   7      220.98      238.12      5.05 o
  -1   3   7        1.53        2.00      0.42 o
   0   3   7       13.39       13.39      1.22 o
   1   3   7       26.15       26.90      1.33 o
   2   3   7        7.19        6.85      0.86 o
   3   3   7       54.98       58.66      1.82 o
  -4   4   7       41.99       44.08      2.35 o
  -3   4   7       23.64       22.90      0.73 o
  -2   4   7       44.61       41.67      1.72 o
  -1   4   7      351.99      365.44      7.56 o
   0   4   7        0.11        1.00      0.68 o
   1   4   7       20.29       18.83      1.13 o
   2   4   7        7.29        8.05      0.75 o
  -4   5   7       34.33       32.83      1.44 o
  -3   5   7        0.24        0.58      0.17 o
  -2   5   7      512.88      563.93     11.61 o
  -1   5   7        0.01        0.61      0.37 o
   0   5   7       25.12       22.29      1.18 o
   1   5   7        1.43        0.93      0.44 o
   2   5   7        3.44        1.92      0.45 o
  -4   6   7        4.47        3.88      0.58 o
  -3   6   7       15.35       13.61      0.70 o
  -2   6   7       13.66       11.41      0.69 o
  -1   6   7      165.89      183.89      3.19 o
   0   6   7        1.90        1.65      0.48 o
   1   6   7       57.36       58.85      1.93 o
  -3   7   7        0.01       -0.18      0.25 o
  -2   7   7        0.29        0.72      0.52 o
  -1   7   7       11.84       10.20      0.74 o
   0   7   7        2.14        1.21      0.51 o
   1   7   7        5.89        4.91      0.64 o
  -3   8   7        2.46        3.61      0.53 o
  -2   8   7       14.38       14.67      0.83 o
  -1   8   7       58.65       65.99      2.10 o
   0   8   7        5.20        3.63      0.58 o
   0 -13   8       19.82       21.05      2.16 o
  -1 -12   8        9.39        5.53      0.84 o
   0 -12   8      104.02       99.58      3.28 o
   2 -12   8        0.04       -0.33      0.41 o
  -2 -11   8        0.82        0.40      0.30 o
  -1 -11   8        2.33        1.15      0.53 o
   0 -11   8       47.18       54.21      4.33 o
   1 -11   8       47.97       60.96      3.08 o
   2 -11   8        1.37        1.35      0.31 o
  -2 -10   8       17.11       15.84      2.87 o
  -1 -10   8       61.41       58.30      2.65 o
   0 -10   8        3.48        1.90      0.53 o
   1 -10   8       29.35       28.55      2.63 o
   2 -10   8        9.96       10.08      1.23 o
   3 -10   8        4.65        6.06      0.54 o
  -3  -9   8        2.70        2.52      0.43 o
  -2  -9   8      116.73      122.52      2.73 o
  -1  -9   8        2.12        2.28      0.62 o
   0  -9   8       63.70       64.19      3.03 o
   1  -9   8        6.54        4.21      0.54 o
   2  -9   8       37.35       37.23      1.78 o
   3  -9   8        1.29        0.91      0.67 o
  -3  -8   8        9.69        8.69      1.13 o
  -2  -8   8       12.84       13.18      1.41 o
  -1  -8   8       45.08       48.87      2.66 o
   0  -8   8       54.06       58.28      2.76 o
   1  -8   8       23.09       24.63      1.26 o
   2  -8   8      125.73      123.78      3.55 o
   3  -8   8        0.46        0.73      0.60 o
  -3  -7   8        3.56        4.03      0.64 o
  -2  -7   8       51.47       49.67      5.07 o
  -1  -7   8       33.14       36.27      3.84 o
   0  -7   8        1.63        1.27      0.53 o
   1  -7   8      102.79      101.66      1.88 o
   2  -7   8      203.40      194.47      3.33 o
   3  -7   8        1.57        1.26      0.18 o
  -4  -6   8       36.68       28.23      1.96 o
  -3  -6   8       40.17       45.08      4.60 o
  -2  -6   8       98.40      100.72      3.28 o
  -1  -6   8       56.33       52.58      2.08 o
   0  -6   8        2.00        0.96      0.23 o
   1  -6   8        1.79        2.15      0.30 o
   2  -6   8       24.82       25.89      2.02 o
   3  -6   8       10.42        9.95      1.05 o
  -4  -5   8        2.26        2.74      0.44 o
  -3  -5   8      108.36      116.93      3.00 o
  -2  -5   8      484.10      534.79     10.80 o
  -1  -5   8        1.41        0.65      0.39 o
   0  -5   8       80.09       79.24      1.66 o
   1  -5   8       21.80       21.98      1.21 o
   2  -5   8       38.10       36.42      1.40 o
   3  -5   8       76.72       73.20      2.97 o
  -4  -4   8       20.09       18.79      1.88 o
  -3  -4   8       86.51       93.57      2.40 o
  -2  -4   8      112.82      116.37      3.67 o
  -1  -4   8      144.15      144.56      2.19 o
   0  -4   8      108.02       96.76      1.70 o
   1  -4   8      106.94      101.14      2.39 o
   2  -4   8       41.82       39.95      1.68 o
   3  -4   8        2.81        3.12      0.53 o
  -4  -3   8        0.37        0.23      0.13 o
  -3  -3   8       44.82       45.64      1.91 o
  -2  -3   8      157.24      165.58      3.56 o
  -1  -3   8       31.63       23.50      1.22 o
   0  -3   8       82.58       93.82      2.25 o
   1  -3   8      110.70      100.67      2.37 o
   2  -3   8        4.95        4.70      0.51 o
   3  -3   8       19.20       20.61      0.80 o
  -4  -2   8        0.63        0.63      0.28 o
  -3  -2   8        0.26        0.61      0.41 o
  -2  -2   8       13.64       13.93      1.12 o
  -1  -2   8       37.15       39.81      1.27 o
   0  -2   8       42.67       40.30      1.25 o
   1  -2   8      114.71      104.30      3.03 o
   2  -2   8       53.72       51.52      2.02 o
   3  -2   8        3.97        2.46      0.37 o
  -4  -1   8        2.98        3.46      0.64 o
  -3  -1   8        0.69        0.96      0.41 o
  -2  -1   8       25.60       20.80      1.53 o
  -1  -1   8        0.94        1.61      0.56 o
   0  -1   8       57.62       54.02      1.57 o
   1  -1   8       12.86       14.12      1.74 o
   2  -1   8       67.97       71.45      6.67 o
   3  -1   8       41.26       41.82      1.41 o
  -4   0   8        3.35        3.96      0.60 o
  -3   0   8       12.20       13.12      0.69 o
  -2   0   8       19.77       18.33      1.37 o
  -1   0   8       43.89       53.56      1.76 o
   0   0   8        5.93        4.28      0.50 o
   1   0   8       84.18       88.23      2.35 o
   2   0   8      216.40      235.68      3.69 o
   3   0   8        0.14        0.59      0.31 o
  -4   1   8      214.97      234.62      3.28 o
  -3   1   8        0.00        0.59      0.37 o
  -2   1   8        0.11        0.51      0.40 o
  -1   1   8        1.37        2.34      0.51 o
   0   1   8        9.37        6.94      0.74 o
   1   1   8      110.82      115.03      2.93 o
   2   1   8       19.35       18.43      0.83 o
   3   1   8        7.65        7.53      0.63 o
  -4   2   8        4.55        3.87      0.29 o
  -3   2   8      153.16      154.11      3.38 o
  -2   2   8        0.06        0.59      0.35 o
  -1   2   8      430.05      454.77      8.78 o
   0   2   8       98.93      106.29      2.70 o
   1   2   8        6.75        5.54      0.62 o
   2   2   8       33.14       35.01      1.66 o
  -4   3   8       21.33       20.49      0.54 o
  -3   3   8       59.79       56.62      1.29 o
  -2   3   8      138.10      140.77      3.30 o
  -1   3   8       24.22       28.30      1.40 o
   0   3   8        4.54        5.40      0.56 o
   1   3   8       11.36       11.24      0.73 o
   2   3   8        8.91        9.83      0.73 o
  -4   4   8       24.63       23.42      0.58 o
  -3   4   8        5.12        4.65      0.63 o
  -2   4   8      159.05      176.98      4.01 o
  -1   4   8      574.55      592.92     54.16 o
   0   4   8       45.00       43.59      1.94 o
   1   4   8        4.58        5.00      0.74 o
   2   4   8       13.87       17.44      1.31 o
  -4   5   8        0.84        1.06      0.29 o
  -3   5   8       53.49       58.32      1.48 o
  -2   5   8        5.43        5.60      0.77 o
  -1   5   8        0.30        1.16      0.59 o
   0   5   8        2.67        1.83      0.49 o
   1   5   8       50.81       48.17      1.72 o
  -3   6   8        0.35        0.13      0.27 o
  -2   6   8        8.71       10.28      0.76 o
  -1   6   8        8.15        8.48      0.91 o
   0   6   8       29.80       29.09      1.30 o
   1   6   8        1.36        3.60      0.68 o
  -3   7   8        5.22        3.08      0.64 o
  -2   7   8        2.39        2.43      0.50 o
  -1   7   8       10.03        9.29      0.74 o
   0   7   8       54.18       56.61      1.92 o
  -2   8   8       20.89       26.50      1.20 o
  -1   8   8        0.03        0.22      0.47 o
  -1 -12   9        0.05        1.67      0.73 o
   0 -12   9        1.69        0.65      0.36 o
   1 -12   9        4.10        4.45      0.92 o
  -2 -11   9        0.78        0.86      0.62 o
  -1 -11   9       19.63       19.84      2.09 o
   0 -11   9        1.73        1.03      0.48 o
   1 -11   9       28.39       41.33      3.99 o
   2 -11   9       14.66       16.81      3.36 o
  -2 -10   9       32.66       33.15      1.60 o
  -1 -10   9        3.02        6.02      0.95 o
   0 -10   9       13.96       15.13      1.82 o
   1 -10   9        5.70        6.95      0.91 o
   2 -10   9       19.87       19.90      1.81 o
  -3  -9   9        9.01        7.71      1.09 o
  -2  -9   9        3.10        2.96      0.52 o
  -1  -9   9        1.07        1.41      0.32 o
   0  -9   9        6.43        5.64      1.08 o
   1  -9   9       42.62       40.23      1.45 o
   2  -9   9        0.06        0.29      0.20 o
   3  -9   9      136.55      137.23      2.73 o
  -3  -8   9        1.05        1.70      0.47 o
  -2  -8   9        4.14        4.64      0.74 o
  -1  -8   9      129.86      138.15      4.57 o
   0  -8   9        1.44        2.10      0.49 o
   1  -8   9       18.08       20.12      1.11 o
   2  -8   9        2.14        3.60      0.43 o
   3  -8   9        2.90        3.03      0.42 o
  -3  -7   9        1.37        0.55      0.30 o
  -2  -7   9      109.38      110.81      6.04 o
  -1  -7   9       18.93       21.30      2.14 o
   0  -7   9       11.65       13.38      1.42 o
   1  -7   9        2.93        1.53      0.31 o
   2  -7   9       52.70       42.39      1.78 o
   3  -7   9       39.53       42.20      2.02 o
  -4  -6   9       16.33       13.15      0.84 o
  -3  -6   9       10.89       12.27      1.04 o
  -2  -6   9       57.15       59.71      4.03 o
  -1  -6   9       40.32       38.94      2.91 o
   0  -6   9        5.68        6.27      0.53 o
   1  -6   9       49.40       54.16      1.86 o
   2  -6   9        9.62        7.43      1.49 o
   3  -6   9       23.23       23.87      1.96 o
  -4  -5   9       16.56       15.96      2.89 o
  -3  -5   9       10.53       11.13      1.27 o
  -2  -5   9      471.33      511.69     10.55 o
  -1  -5   9      231.82      234.29      5.37 o
   0  -5   9       12.41       11.63      1.94 o
   1  -5   9        8.88        7.74      1.28 o
   2  -5   9        0.06        0.13      0.28 o
   3  -5   9       14.09       10.62      0.80 o
  -4  -4   9       12.13       10.83      1.10 o
  -3  -4   9       21.08       25.46      2.58 o
  -2  -4   9       47.80       47.48      4.95 o
  -1  -4   9       19.97       18.83      1.00 o
   0  -4   9      338.52      336.94      4.84 o
   1  -4   9        2.99        2.65      0.45 o
   2  -4   9       47.20       40.49      1.20 o
   3  -4   9        0.54        0.78      0.37 o
  -4  -3   9        6.21        6.72      0.87 o
  -3  -3   9        9.23       11.12      1.41 o
  -2  -3   9       24.12       22.80      1.25 o
  -1  -3   9       17.38       14.23      0.90 o
   0  -3   9        6.28        4.36      0.58 o
   1  -3   9      295.56      295.28      6.26 o
   2  -3   9      104.13       97.08      1.97 o
   3  -3   9        2.09        1.86      0.43 o
  -4  -2   9        5.27        3.64      0.51 o
  -3  -2   9        0.12        1.22      0.31 o
  -2  -2   9        0.71        0.03      0.40 o
  -1  -2   9      201.17      201.22      4.22 o
   0  -2   9       82.96       74.67      1.97 o
   1  -2   9      262.30      271.02      5.80 o
   2  -2   9        9.90        9.35      0.67 o
   3  -2   9        9.62        7.43      0.59 o
  -4  -1   9        7.78        6.71      0.79 o
  -3  -1   9       13.18       14.43      0.85 o
  -2  -1   9       66.98       58.06      3.40 o
  -1  -1   9       69.04       59.14      1.71 o
   0  -1   9      115.53      107.22      2.61 o
   1  -1   9       52.62       52.03      2.44 o
   2  -1   9       55.39       59.28      1.68 o
   3  -1   9        0.19        0.64      0.28 o
  -4   0   9      160.97      174.08      4.10 o
  -3   0   9       65.25       57.29      1.30 o
  -2   0   9        0.10       -0.13      0.32 o
  -1   0   9        8.95        8.91      0.86 o
   0   0   9       92.82       88.80      2.37 o
   1   0   9       34.54       32.73      1.51 o
   2   0   9      158.42      174.30      3.10 o
   3   0   9        1.03        0.85      0.42 o
  -4   1   9       40.81       48.89      2.93 o
  -3   1   9       11.74        8.57      0.61 o
  -2   1   9       12.42       10.62      0.80 o
  -1   1   9      112.82       99.81      2.58 o
   0   1   9       15.44       15.01      0.95 o
   1   1   9       64.04       68.02      2.69 o
   2   1   9       92.98      108.84      2.88 o
  -4   2   9       17.35       15.58      2.27 o
  -3   2   9        8.36        9.16      0.58 o
  -2   2   9        1.13        0.88      0.48 o
  -1   2   9      161.85      163.47      3.86 o
   0   2   9      573.28      641.51     58.60 o
   1   2   9       15.67       15.94      0.88 o
   2   2   9        2.53        1.41      0.32 o
  -4   3   9        1.52        2.21      0.34 o
  -3   3   9       93.96       96.92      1.98 o
  -2   3   9       49.59       51.56      1.43 o
  -1   3   9      189.48      184.63      4.25 o
   0   3   9       69.91       67.02      1.79 o
   1   3   9       46.62       49.81      1.58 o
   2   3   9       10.99       14.42      1.19 o
  -4   4   9        0.83        0.39      0.15 o
  -3   4   9        1.07        0.92      0.40 o
  -2   4   9       15.67       14.12      0.81 o
  -1   4   9       15.31       14.36      0.84 o
   0   4   9      153.73      154.46      2.89 o
   1   4   9       10.35        8.29      0.73 o
  -3   5   9        2.87        2.61      0.38 o
  -2   5   9        2.97        3.70      0.66 o
  -1   5   9       49.34       48.22      1.55 o
   0   5   9        8.25        7.21      0.84 o
   1   5   9       36.68       36.47      1.52 o
  -3   6   9        5.01        5.44      0.56 o
  -2   6   9        9.55        9.83      0.69 o
  -1   6   9       12.21       14.21      0.98 o
   0   6   9        0.23        0.53      0.46 o
  -2   7   9        1.33        1.79      0.67 o
  -1   7   9        2.81        1.44      0.71 o
   0 -12  10       19.78       17.35      2.69 o
  -1 -11  10        0.60        0.58      0.29 o
   0 -11  10       65.94       65.57      4.52 o
   1 -11  10        5.14        5.31      0.84 o
  -2 -10  10       21.81       26.72      3.00 o
  -1 -10  10        0.12        2.07      0.42 o
   0 -10  10        1.35        1.80      0.55 o
   1 -10  10       14.90       13.54      1.90 o
   2 -10  10        0.83        1.09      0.49 o
  -2  -9  10       36.43       48.90      3.94 o
  -1  -9  10        2.87        2.90      0.70 o
   0  -9  10       25.15       28.34      2.59 o
   1  -9  10       55.18       50.18      2.49 o
   2  -9  10        0.55        0.21      0.28 o
  -3  -8  10        8.50        8.08      0.95 o
  -2  -8  10       99.53      107.10      3.37 o
  -1  -8  10        9.68       10.68      1.17 o
   0  -8  10       47.45       50.60      3.51 o
   1  -8  10       37.26       35.23      1.92 o
   2  -8  10        2.43        1.76      0.23 o
  -3  -7  10       22.24       25.13      2.02 o
  -2  -7  10       92.26       97.61      2.65 o
  -1  -7  10      493.53      562.58     11.62 o
   0  -7  10       46.11       48.25      1.50 o
   1  -7  10       15.48       13.94      0.93 o
   2  -7  10       24.88       19.94      1.63 o
   3  -7  10        0.01        0.94      0.24 o
  -3  -6  10       34.81       38.94      3.35 o
  -2  -6  10      138.36      152.94      4.68 o
  -1  -6  10      726.07      807.40     73.72 o
   0  -6  10      157.65      162.76      6.73 o
   1  -6  10        0.44        0.63      0.21 o
   2  -6  10        3.33        4.49      0.46 o
   3  -6  10       24.59       23.80      2.61 o
  -4  -5  10        7.19        7.19      1.09 o
  -3  -5  10        8.65       11.10      0.91 o
  -2  -5  10       22.66       23.42      2.20 o
  -1  -5  10      190.23      198.39      3.75 o
   0  -5  10        5.29        4.87      0.97 o
   1  -5  10       59.62       58.96      1.99 o
   2  -5  10      108.61      103.82      1.96 o
   3  -5  10        3.18        2.29      0.39 o
  -4  -4  10        9.89        9.18      0.88 o
  -3  -4  10       19.14       21.01      1.65 o
  -2  -4  10       14.84       13.72      1.21 o
  -1  -4  10      303.90      324.26      4.70 o
   0  -4  10      453.84      463.30      7.77 o
   1  -4  10        1.01        1.00      0.41 o
   2  -4  10       21.13       14.90      0.74 o
   3  -4  10       71.81       68.58      1.95 o
  -4  -3  10        9.42       12.01      1.15 o
  -3  -3  10       27.04       26.38      2.90 o
  -2  -3  10        5.08        4.03      0.51 o
  -1  -3  10        1.98        1.91      0.27 o
   0  -3  10       10.17       11.32      0.81 o
   1  -3  10       46.09       43.10      1.82 o
   2  -3  10       13.81       13.16      0.72 o
   3  -3  10        0.05        1.16      0.51 o
  -4  -2  10        5.02        5.94      0.66 o
  -3  -2  10       32.60       28.30      2.70 o
  -2  -2  10        5.13        1.83      0.37 o
  -1  -2  10        0.00        0.50      0.65 o
   0  -2  10      418.72      422.55      8.69 o
   1  -2  10      347.54      341.09      7.18 o
   2  -2  10        0.83        0.48      0.37 o
  -4  -1  10        0.03        0.40      0.18 o
  -3  -1  10       17.71       14.43      0.78 o
  -2  -1  10       55.27       45.96      1.90 o
  -1  -1  10        0.25        0.39      0.47 o
   0  -1  10       15.65       14.05      1.02 o
   1  -1  10       32.23       31.46      1.09 o
   2  -1  10       48.53       51.52      1.77 o
  -4   0  10        6.12        6.41      0.84 o
  -3   0  10       57.59       47.46      1.31 o
  -2   0  10       12.08        8.32      0.61 o
  -1   0  10        8.38        7.23      0.78 o
   0   0  10      104.30      105.37      2.79 o
   1   0  10      298.55      331.01     11.67 o
   2   0  10       71.59       70.45      4.04 o
  -4   1  10       26.84       26.48      1.08 o
  -3   1  10       25.45       23.80      0.96 o
  -2   1  10       21.57       17.30      0.80 o
  -1   1  10       18.29       12.92      0.79 o
   0   1  10        1.86        0.54      0.52 o
   1   1  10        7.79        7.50      0.98 o
   2   1  10       16.99       14.99      0.87 o
  -4   2  10       20.08       19.71      0.82 o
  -3   2  10        8.53        7.18      0.58 o
  -2   2  10       15.83       17.68      1.59 o
  -1   2  10       10.56       10.67      0.82 o
   0   2  10      219.07      260.25      4.20 o
   1   2  10       84.48      100.42      2.81 o
  -3   3  10       11.63       12.38      0.71 o
  -2   3  10        9.26        8.79      0.67 o
  -1   3  10       22.35       19.58      0.98 o
   0   3  10      104.63      106.24      2.41 o
   1   3  10       12.00       11.56      0.85 o
  -3   4  10       95.61      106.06      3.18 o
  -2   4  10        0.04        0.79      0.41 o
  -1   4  10        1.34        2.06      0.66 o
   0   4  10        4.09        4.22      0.61 o
   1   4  10       23.56       24.49      1.21 o
  -3   5  10        4.42        4.70      0.58 o
  -2   5  10       25.25       24.97      1.21 o
  -1   5  10        5.15        3.91      0.55 o
   0   5  10       22.62       20.97      1.14 o
  -1   6  10        0.54        1.50      0.55 o
  -1 -11  11       96.68      107.93      3.89 o
   0 -11  11       29.67       30.28      3.41 o
   1 -11  11       15.44       16.44      1.72 o
  -2 -10  11        7.13        8.71      0.92 o
  -1 -10  11        2.46        3.91      0.56 o
   0 -10  11        1.45        1.54      0.41 o
   1 -10  11       11.04        9.28      1.06 o
  -2  -9  11        0.15        1.70      0.46 o
  -1  -9  11       39.04       41.56      3.69 o
   0  -9  11      142.01      147.59      4.70 o
   1  -9  11       35.67       30.24      1.62 o
   2  -9  11        9.11       10.02      1.06 o
  -3  -8  11      111.45      120.89      3.13 o
  -2  -8  11      100.96      109.13      3.06 o
  -1  -8  11        5.24        4.67      0.71 o
   0  -8  11      202.33      221.18      2.70 o
   1  -8  11       52.38       52.54      2.35 o
   2  -8  11       31.54       31.75      1.95 o
  -3  -7  11        5.56        8.54      0.85 o
  -2  -7  11       22.83       23.27      2.23 o
  -1  -7  11      127.25      123.36      3.44 o
   0  -7  11       89.85       89.98      2.23 o
   1  -7  11       26.26       24.08      1.74 o
   2  -7  11        2.27        1.09      0.17 o
  -3  -6  11        0.08        0.85      0.39 o
  -2  -6  11      224.61      246.25      4.08 o
  -1  -6  11      184.74      193.93      6.58 o
   0  -6  11      167.32      174.65      2.25 o
   1  -6  11       13.11       13.20      2.16 o
   2  -6  11       31.62       30.82      2.87 o
  -3  -5  11        9.91       11.96      1.30 o
  -2  -5  11        1.79        0.96      0.30 o
  -1  -5  11       31.47       27.81      1.13 o
   0  -5  11       74.34       77.78      1.60 o
   1  -5  11        4.89        3.96      1.21 o
   2  -5  11        6.62        5.02      0.40 o
  -3  -4  11        3.57        3.50      0.45 o
  -2  -4  11       11.30       12.09      1.11 o
  -1  -4  11      146.59      146.78      2.35 o
   0  -4  11      173.37      176.82      2.83 o
   1  -4  11       23.26       24.69      1.05 o
   2  -4  11        1.18        0.96      0.49 o
  -3  -3  11        5.39        6.76      0.80 o
  -2  -3  11       16.75       15.91      0.89 o
  -1  -3  11       23.25       21.27      1.01 o
   0  -3  11        1.40        2.08      0.70 o
   1  -3  11        8.54        9.13      0.84 o
   2  -3  11        9.23        9.49      0.87 o
  -4  -2  11        0.48        1.32      0.40 o
  -3  -2  11       15.03       15.20      1.68 o
  -2  -2  11       39.86       29.13      1.08 o
  -1  -2  11        0.27        0.44      0.43 o
   0  -2  11       13.57       12.17      0.84 o
   1  -2  11       83.56       78.82      1.95 o
   2  -2  11       13.67       11.79      0.83 o
  -4  -1  11       11.24        9.70      0.97 o
  -3  -1  11        5.73        5.49      0.52 o
  -2  -1  11        7.56        5.10      0.72 o
  -1  -1  11        2.63        2.26      0.52 o
   0  -1  11        4.12        2.32      0.53 o
   1  -1  11        2.18        2.54      0.75 o
   2  -1  11        1.34        0.67      0.35 o
  -3   0  11       42.25       35.09      1.24 o
  -2   0  11       42.16       30.90      1.07 o
  -1   0  11       11.95       10.98      0.78 o
   0   0  11       16.90       21.78      2.32 o
   1   0  11      164.06      188.44      4.53 o
   2   0  11      115.94      132.47      7.65 o
  -3   1  11       31.79       32.28      1.23 o
  -2   1  11       37.64       31.96      1.13 o
  -1   1  11       19.95       16.14      0.90 o
   0   1  11       13.45       13.59      0.87 o
   1   1  11        3.44        2.75      0.51 o
  -3   2  11        4.04        3.99      0.49 o
  -2   2  11       33.40       33.89      1.43 o
  -1   2  11        6.71        7.25      0.96 o
   0   2  11       68.65       74.46      2.29 o
   1   2  11      186.65      218.66      5.12 o
  -3   3  11       43.85       53.30      1.66 o
  -2   3  11       23.76       20.09      1.04 o
  -1   3  11       13.61       14.78      1.06 o
   0   3  11       13.23       10.60      0.83 o
  -2   4  11       31.11       36.59      1.51 o
  -1   4  11       23.09       22.24      1.18 o
   0   4  11        4.26        5.30      0.69 o
  -1 -10  12        0.39        0.83      0.33 o
   0 -10  12       11.82       13.55      1.40 o
  -2  -9  12       14.39       17.47      2.03 o
  -1  -9  12        0.60        1.57      0.42 o
   0  -9  12       46.15       47.43      3.75 o
   1  -9  12       49.29       44.70      1.86 o
  -2  -8  12      139.73      167.04      4.27 o
  -1  -8  12        0.00        2.39      0.58 o
   0  -8  12       86.64       89.50      3.54 o
   1  -8  12      127.43      138.31      3.12 o
  -2  -7  12        6.01        6.73      0.79 o
  -1  -7  12       13.44       15.97      1.81 o
   0  -7  12      204.26      215.78      3.16 o
   1  -7  12       26.07       25.17      1.36 o
  -3  -6  12        9.82       10.42      1.24 o
  -2  -6  12       18.48       20.69      1.98 o
  -1  -6  12      199.71      214.99      5.74 o
   0  -6  12       21.47       24.32      2.02 o
   1  -6  12        7.90        6.58      0.57 o
   2  -6  12        0.94        1.26      0.49 o
  -3  -5  12       49.52       64.17      4.54 o
  -2  -5  12       35.70       35.97      3.33 o
  -1  -5  12        0.76        0.76      0.79 o
   0  -5  12        5.37        4.27      0.51 o
   1  -5  12        2.78        3.00      0.34 o
   2  -5  12        1.39        1.44      0.57 o
  -3  -4  12        0.19        0.55      0.27 o
  -2  -4  12        3.73        3.13      0.61 o
  -1  -4  12       13.88       14.87      1.01 o
   0  -4  12      145.11      144.98      2.16 o
   1  -4  12       52.76       49.77      1.68 o
   2  -4  12        5.82        6.58      0.61 o
  -3  -3  12       20.42       21.35      2.46 o
  -2  -3  12       12.18       10.78      0.87 o
  -1  -3  12       33.04       28.92      1.86 o
   0  -3  12        5.21        4.20      0.73 o
   1  -3  12        8.86        7.35      0.65 o
  -3  -2  12        0.84        1.05      0.51 o
  -2  -2  12      116.45      105.75      2.25 o
  -1  -2  12       58.39       52.49      1.59 o
   0  -2  12        2.17        1.33      0.37 o
   1  -2  12       55.51       57.09      1.86 o
  -3  -1  12       39.54       37.33      1.38 o
  -2  -1  12       53.47       51.27      1.55 o
  -1  -1  12       17.72       15.23      0.86 o
   0  -1  12        0.33        1.91      0.67 o
   1  -1  12        3.69        4.03      0.56 o
  -3   0  12       11.48        9.95      0.71 o
  -2   0  12       15.40       11.82      0.74 o
  -1   0  12        1.74        3.57      0.80 o
   0   0  12       16.02       15.31      0.94 o
   1   0  12       85.92       91.39      2.66 o
  -3   1  12        0.86        1.04      0.48 o
  -2   1  12       32.16       29.08      1.24 o
  -1   1  12      125.98      118.70      3.13 o
   0   1  12        4.79        6.97      0.85 o
  -2   2  12        0.60        1.59      0.60 o
  -1   2  12        3.19        2.18      0.79 o
   0   2  12       48.61       57.76      1.96 o
  -2   3  12       50.72       57.88      1.95 o
  -1   3  12       14.48       11.90      0.92 o
  -1  -9  13        0.64        0.75      0.35 o
   0  -9  13       61.34       60.68      2.83 o
  -1  -8  13       13.16       16.28      3.03 o
   0  -8  13        0.25        0.50      0.14 o
  -2  -7  13        0.02        0.80      0.30 o
  -1  -7  13       74.48       74.96      3.23 o
   0  -7  13        2.46        1.89      0.46 o
   1  -7  13       12.73       11.30      0.92 o
  -2  -6  13       72.67       72.47      6.34 o
  -1  -6  13       41.45       41.15      1.41 o
   0  -6  13       18.60       21.01      1.14 o
   1  -6  13       17.55       19.34      1.86 o
  -2  -5  13        7.85        7.28      1.03 o
  -1  -5  13        2.27        1.62      0.26 o
   0  -5  13       15.52       13.42      0.80 o
   1  -5  13        1.32        1.01      0.31 o
  -2  -4  13       15.22       14.32      1.17 o
  -1  -4  13       51.80       45.53      1.35 o
   0  -4  13        2.76        2.49      0.41 o
   1  -4  13        3.58        3.31      0.53 o
  -3  -3  13       83.79       85.48      3.29 o
  -2  -3  13        0.25        0.54      0.48 o
  -1  -3  13       19.31       20.23      0.78 o
   0  -3  13        0.92        0.36      0.46 o
   1  -3  13        5.46        4.42      0.56 o
  -2  -2  13        0.13        1.37      0.62 o
  -1  -2  13       17.51       13.99      1.01 o
   0  -2  13        7.35        5.83      0.66 o
   1  -2  13        2.17        2.36      0.71 o
  -2  -1  13       59.50       61.76      2.05 o
  -1  -1  13        5.55        7.34      0.84 o
   0  -1  13       16.41       17.47      1.12 o
  -2   0  13        2.41        2.06      0.58 o
  -1   0  13       14.84       16.13      2.50 o
   0   0  13       12.21       12.86      0.95 o
  -2   1  13       33.36       45.52      1.65 o
  -1   1  13       31.32       32.63      1.46 o
  -1  -6  14       21.68       23.47      2.92 o
   0  -6  14        4.72        5.52      0.49 o
  -1  -5  14        7.47        6.98      0.65 o
   0  -5  14        0.76        0.97      0.32 o
  -2  -4  14       13.20       11.66      0.82 o
  -1  -4  14       44.48       41.58      0.93 o
   0  -4  14       31.11       28.41      1.41 o
  -1  -3  14       16.92       19.33      0.83 o
  -1  -2  14       47.26       47.31      1.83 o
 
